# Supplementary material for: RNA sequencing reveals candidate genes and polymorphisms related to sperm DNA integrity in testis tissue from boars
Source: BMC Vet Res. 2017 Nov 28;13:362. doi: 10.1186/s12917-017-1279-x (PMC5706377; doi:10.1186/s12917-017-1279-x)
Supplement: Supplementary file 1 — Differentially expressed genes for DFI in Landrace. The results are presented with Ensembl gene id, gene symbol, gene name, fold change and significance level (FDR). (XLSX 31 kb) [file 12917_2017_1279_MOESM1_ESM.xlsx]

## Sheet: Ark1
Gene ID	Gene	Name	logFC	FDR
ENSSSCG00000010190	ACTA1	actin, alpha 1, skeletal muscle	-1.78316	2.88588e-09
ENSSSCG00000026196			1.18316	0.000165079
ENSSSCG00000001419	SLC44A4	solute carrier family 44, member 4	1.98373	0.000372461
ENSSSCG00000004207			1.40268	0.000399557
ENSSSCG00000023186	CA4	carbonic anhydrase IV	2.2188	0.000591434
ENSSSCG00000015682	NXPH2	neurexophilin 2	3.43585	0.000610879
ENSSSCG00000013514	LRG1	leucine-rich alpha-2-glycoprotein 1	2.69417	0.00104164
ENSSSCG00000011299	CLEC3B	C-type lectin domain family 3, member B	1.51502	0.00121013
ENSSSCG00000006681	TXNIP	thioredoxin interacting protein	1.35015	0.00121013
ENSSSCG00000022129	ARSE	arylsulfatase E (chondrodysplasia punctata 1)	1.67233	0.00280023
ENSSSCG00000000504	PTPRB	protein tyrosine phosphatase, receptor type, B	1.26981	0.00338311
ENSSSCG00000030118			-0.974156	0.00338311
ENSSSCG00000010651	ABLIM1	actin binding LIM protein 1	1.40249	0.0035022
ENSSSCG00000021977	GPD1L	glycerol-3-phosphate dehydrogenase 1-like	1.6663	0.00366096
ENSSSCG00000008844	KDR	kinase insert domain receptor (a type III receptor tyrosine kinase)	1.46757	0.00366096
ENSSSCG00000014442	PDGFRB	platelet-derived growth factor receptor, beta polypeptide	1.33516	0.00366096
ENSSSCG00000001427	C4A	complement C4	1.00439	0.00379772
ENSSSCG00000009544	COL4A1	collagen, type IV, alpha 1	1.44038	0.00379772
ENSSSCG00000012275	ARAF	v-raf murine sarcoma 3611 viral oncogene homolog	1.3192	0.00402424
ENSSSCG00000013302	CAT	catalase	1.10606	0.00402424
ENSSSCG00000011356	UQCRC1	ubiquinol-cytochrome c reductase core protein I	-0.613875	0.00402424
ENSSSCG00000016754	AEBP1	AE binding protein 1	1.2871	0.00409188
ENSSSCG00000016859	C7	complement component 7	2.34637	0.00451196
ENSSSCG00000017092	GPX3	glutathione peroxidase 3	1.92331	0.00451196
ENSSSCG00000023513	PHYH	phytanoyl-CoA 2-hydroxylase	2.10165	0.00451196
ENSSSCG00000029657			1.65349	0.00451196
ENSSSCG00000013181	SERPING1	serpin family G member 1	1.34912	0.00455008
ENSSSCG00000023235			1.42719	0.00455008
ENSSSCG00000001418	NEU1	sialidase 1 (lysosomal sialidase)	1.6509	0.00455008
ENSSSCG00000016841	SLC1A3	solute carrier family 1 (glial high affinity glutamate transporter), member 3	1.95777	0.00459293
ENSSSCG00000011239			1.33375	0.00568376
ENSSSCG00000011033	VIM	Vimentin	1.23319	0.0057697
ENSSSCG00000013736	PRDX2	peroxiredoxin 2	1.19718	0.00588355
ENSSSCG00000000675	C1R	complement component 1, r subcomponent	1.80532	0.00677198
ENSSSCG00000008873	FAM198B	family with sequence similarity 198, member B	1.52944	0.00677198
ENSSSCG00000014277	IRF1	interferon regulatory factor 1	1.92995	0.00677198
ENSSSCG00000000712			1.19949	0.00677198
ENSSSCG00000011690	PLSCR4	phospholipid scramblase 4	1.52479	0.00677198
ENSSSCG00000026272			1.83597	0.00677198
ENSSSCG00000012234	SRPX	sushi repeat containing protein, X-linked	1.98875	0.0088776
ENSSSCG00000010340	FAM213A	family with sequence similarity 213, member A	1.00336	0.00926486
ENSSSCG00000017219	HID1	HID1 domain containing	1.70154	0.00926486
ENSSSCG00000015326	COL1A2	collagen, type I, alpha 2	1.14132	0.0100864
ENSSSCG00000014965	ENDOD1	endonuclease domain containing 1	1.1798	0.0100864
ENSSSCG00000014920	FZD4	frizzled class receptor 4	1.0917	0.0100864
ENSSSCG00000005710	LAMC3	laminin, gamma 3	0.868559	0.0100864
ENSSSCG00000008973	NAAA	N-acylethanolamine acid amidase	1.42111	0.0100864
ENSSSCG00000006581	S100A16	S100 calcium binding protein A16	1.52883	0.0100864
ENSSSCG00000007589			-0.628948	0.0100864
ENSSSCG00000003187	FCGRT	Fc fragment of IgG, receptor, transporter, alpha	1.43103	0.010102
ENSSSCG00000016034	COL3A1	collagen, type III, alpha 1	1.23166	0.0101141
ENSSSCG00000012971	EFEMP2	EGF containing fibulin-like extracellular matrix protein 2	1.27916	0.0101213
ENSSSCG00000012022	APP	amyloid beta A4 protein	0.740175	0.0103553
ENSSSCG00000012409	CITED1	Cbp/p300-interacting transactivator, with Glu/Asp-rich carboxy-terminal domain, 1	1.18929	0.0103553
ENSSSCG00000017227	FDXR	NADPH:adrenodoxin oxidoreductase, mitochondrial	1.29703	0.0103553
ENSSSCG00000009672	SCARA5	scavenger receptor class A, member 5	0.782298	0.0103553
ENSSSCG00000008312	DYSF	dysferlin	0.930515	0.0103553
ENSSSCG00000012569	ATG4A	autophagy related 4A, cysteine peptidase	1.57298	0.0105116
ENSSSCG00000017089	ANXA6	annexin A6	1.44659	0.0113432
ENSSSCG00000001137	HIST1H1D	histone H1.3-like protein	1.62035	0.0113761
ENSSSCG00000003514			1.08707	0.0114192
ENSSSCG00000023014			1.68515	0.0119304
ENSSSCG00000006738	CH242-280N19.2	lymphocyte function-associated antigen 3	-0.970735	0.0119304
ENSSSCG00000017389	RAMP2	receptor (G protein-coupled) activity modifying protein 2	1.18568	0.0119304
ENSSSCG00000025822	SFRP1	secreted frizzled-related protein 1	1.38098	0.0119304
ENSSSCG00000006463	PEAR1	platelet endothelial aggregation receptor 1	1.33294	0.0123282
ENSSSCG00000006001	ENPP2	ectonucleotide pyrophosphatase/phosphodiesterase 2	0.80599	0.0126199
ENSSSCG00000002965	ACTN4	actinin, alpha 4	0.710733	0.0129535
ENSSSCG00000029074			1.34258	0.0129535
ENSSSCG00000009031	EDNRA	endothelin receptor type A	1.32583	0.013524
ENSSSCG00000014869	LRRC32	leucine rich repeat containing 32	1.68383	0.013524
ENSSSCG00000001453	SLA-DRA1	MHC class II DR-alpha	2.29045	0.013524
ENSSSCG00000009170			2.70145	0.013524
ENSSSCG00000005122	TEK	TEK tyrosine kinase, endothelial	1.35109	0.0142078
ENSSSCG00000012365	MSN	moesin	1.17317	0.0143067
ENSSSCG00000016618	CPED1	cadherin-like and PC-esterase domain containing 1	1.30362	0.0150058
ENSSSCG00000014924	CTSC	cathepsin C	1.48378	0.0150341
ENSSSCG00000001780	FAH	fumarylacetoacetate hydrolase (fumarylacetoacetase)	1.34209	0.0150341
ENSSSCG00000012448	ITM2A	integral membrane protein 2A	1.61076	0.0150341
ENSSSCG00000012766	BGN	biglycan	1.31113	0.0152105
ENSSSCG00000009545	COL4A2	collagen, type IV, alpha 2	1.28708	0.0152105
ENSSSCG00000017146			1.23398	0.0152173
ENSSSCG00000007116	CD93	CD93 molecule	1.77339	0.0153769
ENSSSCG00000001818	FES	FES proto-oncogene, tyrosine kinase	1.71656	0.0154456
ENSSSCG00000015901	GRB14	growth factor receptor-bound protein 14	0.977416	0.0154581
ENSSSCG00000002012	CARMIL3	capping protein regulator and myosin 1 linker 3	1.68901	0.0158121
ENSSSCG00000017090			1.48729	0.0160822
ENSSSCG00000015720	BIN1	bridging integrator 1	1.57304	0.0160822
ENSSSCG00000010414	CXCL12	chemokine (C-X-C motif) ligand 12	1.50139	0.0160822
ENSSSCG00000020801	ARX	aristaless related homeobox	1.45038	0.016121
ENSSSCG00000021509	GJA4	gap junction protein, alpha 4, 37kDa	1.70772	0.016121
ENSSSCG00000011357			1.50701	0.016121
ENSSSCG00000001231	SLA-1	MHC class I antigen 1	1.73128	0.016121
ENSSSCG00000001456	SLA-DQA1	MHC class II histocompatibility antigen SLA-DQA	2.17885	0.016121
ENSSSCG00000012880			0.618507	0.016121
ENSSSCG00000006648	CTSS	cathepsin S	1.78455	0.0161766
ENSSSCG00000001725	ADGRF5	adhesion G protein-coupled receptor F5	1.05001	0.0165487
ENSSSCG00000023362	RHBDF2	rhomboid 5 homolog 2 (Drosophila)	1.79934	0.0165487
ENSSSCG00000013893	ARRDC2	arrestin domain containing 2	1.326	0.0166218
ENSSSCG00000016031	CALCRL	calcitonin receptor-like	1.52818	0.0166218
ENSSSCG00000028740	CTDSPL	CTD (carboxy-terminal domain, RNA polymerase II, polypeptide A) small phosphatase-like	0.934987	0.0166218
ENSSSCG00000016018	FRZB	frizzled-related protein	1.84685	0.0166218
ENSSSCG00000015797			1.22347	0.0166218
ENSSSCG00000000293	ITGA5	integrin, alpha 5 (fibronectin receptor, alpha polypeptide)	1.44738	0.0168164
ENSSSCG00000008038	SLC9A3R2	solute carrier family 9, subfamily A (NHE3, cation proton antiporter 3), member 3 regulator 2	1.19272	0.017269
ENSSSCG00000017498	PPP1R1B	protein phosphatase 1, regulatory (inhibitor) subunit 1B	1.35421	0.017592
ENSSSCG00000000620			1.42784	0.0183387
ENSSSCG00000009759	SCARB1	scavenger receptor class B, member 1	1.82017	0.0185571
ENSSSCG00000017178	SPHK1	sphingosine kinase 1	0.914228	0.0185571
ENSSSCG00000020703			1.28392	0.0186861
ENSSSCG00000028691	SULT1C3	sulfotransferase family, cytosolic, 1C, member 3	1.86766	0.0189307
ENSSSCG00000002341			1.29369	0.0193084
ENSSSCG00000004154	TNFAIP3	tumor necrosis factor, alpha-induced protein 3	1.72431	0.0196299
ENSSSCG00000006572	NPR1	natriuretic peptide receptor 1	1.09187	0.0196562
ENSSSCG00000007431	CTSA	cathepsin A	1.04092	0.0200537
ENSSSCG00000011592	PLXND1	plexin D1	1.09102	0.0204095
ENSSSCG00000003105	SLC1A5	solute carrier family 1 (neutral amino acid transporter), member 5	1.0995	0.0204095
ENSSSCG00000023351	PLA2G4A	phospholipase A2, group IVA (cytosolic, calcium-dependent)	1.35963	0.0206938
ENSSSCG00000010944	FBP1	fructose-1,6-bisphosphatase 1	2.56379	0.0208618
ENSSSCG00000010683	GRK5	G protein-coupled receptor kinase 5	1.39385	0.0210479
ENSSSCG00000026220	CCDC8	coiled-coil domain containing 8	1.62376	0.0218291
ENSSSCG00000008563			3.01368	0.0222949
ENSSSCG00000006582	S100A14	S100 calcium binding protein A14	1.69739	0.0223497
ENSSSCG00000021406			1.65837	0.0223497
ENSSSCG00000016634	CAV1	caveolin 1, caveolae protein, 22kDa	1.35051	0.0228016
ENSSSCG00000017103	SRD5A1	steroid-5-alpha-reductase, alpha polypeptide 1 (3-oxo-5 alpha-steroid delta 4-dehydrogenase alpha 1)	1.57473	0.0228016
ENSSSCG00000006897			-0.563594	0.0228016
ENSSSCG00000014960	AMOTL1	angiomotin like 1	-0.592929	0.0231093
ENSSSCG00000015299	STEAP4	STEAP family member 4	1.96076	0.0231093
ENSSSCG00000006800	CD53	CD53 molecule	2.24161	0.0235462
ENSSSCG00000023666	CTSB	cathepsin B	1.26412	0.0235462
ENSSSCG00000013655	ICAM1	intercellular adhesion molecule 1	1.35862	0.0235462
ENSSSCG00000011702	TM4SF1	transmembrane 4 L six family member 1	1.15717	0.0235462
ENSSSCG00000008162	IL1R1	interleukin 1 receptor, type I	1.17414	0.0241265
ENSSSCG00000006350	FCGR2B	Fc fragment of IgG receptor Iib	1.75268	0.0242978
ENSSSCG00000013418	CFD	Complement factor D	1.20866	0.0242978
ENSSSCG00000007510	C20ORF85	chromosome 20 open reading frame 85 ortholog	-0.830492	0.0243461
ENSSSCG00000012787	L1CAM	L1 cell adhesion molecule	1.70985	0.0248975
ENSSSCG00000005243			0.981965	0.0248975
ENSSSCG00000017383	AOC3	amine oxidase, copper containing 3	1.59697	0.0249923
ENSSSCG00000029421			1.16959	0.0249923
ENSSSCG00000015880	TANC1	tetratricopeptide repeat, ankyrin repeat and coiled-coil containing 1	1.43701	0.0254157
ENSSSCG00000029849	S1PR1	sphingosine-1-phosphate receptor 1	1.2747	0.025622
ENSSSCG00000016535	CALD1	caldesmon 1	1.22035	0.0260305
ENSSSCG00000027130	TNFRSF12A	tumor necrosis factor receptor superfamily, member 12A	1.76991	0.0260672
ENSSSCG00000023228	NUMBL	numb homolog	1.14923	0.0263237
ENSSSCG00000017091	TNIP1	TNFAIP3 interacting protein 1	0.959023	0.0263237
ENSSSCG00000012999	CAPN1	Calpain-1 catalytic subunit	1.13382	0.0263722
ENSSSCG00000012229	CYBB	cytochrome b-245, beta polypeptide	2.6542	0.0263722
ENSSSCG00000012068	ETS2	v-ets avian erythroblastosis virus E26 oncogene homolog 2	1.22949	0.0263722
ENSSSCG00000017087	GM2A	GM2 ganglioside activator	1.02354	0.0263722
ENSSSCG00000014395	PCDH12	protocadherin 12	1.47088	0.0263722
ENSSSCG00000016057	STAT1	signal transducer and activator of transcription 1, 91kDa	1.796	0.0263722
ENSSSCG00000015237			1.59126	0.0267106
ENSSSCG00000010592	AS3MT	arsenite methyltransferase	1.37452	0.0268033
ENSSSCG00000005997	COL14A1	collagen, type XIV, alpha 1	1.06085	0.0268033
ENSSSCG00000013061	EML3	echinoderm microtubule associated protein like 3	0.89565	0.0268033
ENSSSCG00000020906	TNFSF10	tumor necrosis factor (ligand) superfamily, member 10	1.53618	0.0268033
ENSSSCG00000006711			-0.604633	0.0268033
ENSSSCG00000021943			1.38214	0.0270508
ENSSSCG00000029256	AKR1A1	aldo-keto reductase family 1, member A1 (aldehyde reductase)	0.82565	0.0272981
ENSSSCG00000003154	GYS1	glycogen synthase 1 (muscle)	0.830882	0.0274598
ENSSSCG00000002829	MMP2	matrix metallopeptidase 2 (gelatinase A, 72kDa gelatinase, 72kDa type IV collagenase)	1.09224	0.0281052
ENSSSCG00000025934			1.9885	0.0285028
ENSSSCG00000012077	MX1	myxovirus (influenza virus) resistance 1, interferon-inducible protein p78 (mouse)	2.61019	0.0285954
ENSSSCG00000023371	EHD2	EH-domain containing 2	1.08203	0.028691
ENSSSCG00000012074	BACE2	beta-site APP-cleaving enzyme 2	1.55602	0.0287795
ENSSSCG00000013307	LMO2	LIM domain only 2 (rhombotin-like 1)	1.16264	0.0289085
ENSSSCG00000013639	SLC44A2	Choline transporter-like protein 2	0.716792	0.0289085
ENSSSCG00000012405	RPS4X	ribosomal protein S4, X-linked	1.02232	0.0302165
ENSSSCG00000016743	OGDH	oxyglutarate (alpha-ketoglutarate) dehydrogenase (lipoamide)	0.755969	0.0303332
ENSSSCG00000028244			1.23432	0.0309115
ENSSSCG00000010948	CTSL	cathepsin L	1.78528	0.0310673
ENSSSCG00000006511	RUSC1	RUN and SH3 domain containing 1	1.19741	0.0313682
ENSSSCG00000000133	TST	thiosulfate sulfurtransferase (rhodanese)	1.25685	0.0313682
ENSSSCG00000010517	PGAM1	phosphoglycerate mutase 1 (brain)	1.16297	0.0322487
ENSSSCG00000001544	TEAD3	TEA domain family member 3	1.32944	0.0322487
ENSSSCG00000002297	RDH12	retinol dehydrogenase 12 (all-trans/9-cis/11-cis)	1.50077	0.0324292
ENSSSCG00000024149	ELOVL5	ELOVL fatty acid elongase 5	0.838085	0.0326663
ENSSSCG00000012625	PGRMC1	progesterone receptor membrane component 1	1.01533	0.0326663
ENSSSCG00000027204			1.13564	0.0326663
ENSSSCG00000014441	CSF1R	colony stimulating factor 1 receptor	1.99512	0.0328848
ENSSSCG00000004612	RAB27A	RAB27A, member RAS oncogene family	1.40192	0.0328848
ENSSSCG00000011695	AGTR1	Type-1 angiotensin II receptor	1.331	0.0335575
ENSSSCG00000025924	IGFBP5	insulin-like growth factor binding protein 5	1.30931	0.0340374
ENSSSCG00000010447	ACTA2	actin, alpha 2, smooth muscle, aorta	1.15524	0.0342397
ENSSSCG00000025273	CYP11A1	cytochrome P450, family 11, subfamily A, polypeptide 1	1.64474	0.0352155
ENSSSCG00000003839	PLPP3	phospholipid phosphatase 3	0.758195	0.0353855
ENSSSCG00000012335	FGD1	FYVE, RhoGEF and PH domain containing 1	1.44015	0.0355387
ENSSSCG00000004682	B2M	beta-2-microglobulin	2.72796	0.036159
ENSSSCG00000027146	GLA	galactosidase, alpha	1.40115	0.036159
ENSSSCG00000023215	MAOB	monoamine oxidase B	1.73073	0.036159
ENSSSCG00000000368	MMP19	matrix metallopeptidase 19	1.51581	0.036159
ENSSSCG00000020783	SLC41A1	solute carrier family 41 (magnesium transporter), member 1	0.930425	0.036159
ENSSSCG00000001711	CLIC5	chloride intracellular channel 5	1.38172	0.0361599
ENSSSCG00000030663	SERPINB9	serpin peptidase inhibitor, clade B (ovalbumin), member 9	1.30329	0.0366934
ENSSSCG00000026805			1.05645	0.0379168
ENSSSCG00000029359	PHLDA3	pleckstrin homology-like domain, family A, member 3	1.68277	0.0383175
ENSSSCG00000010385	VSTM4	V-set and transmembrane domain containing 4	0.842555	0.0383808
ENSSSCG00000004465			2.13334	0.0385197
ENSSSCG00000003158	DHDH	dimeric dihydrodiol dehydrogenase	1.09355	0.0385197
ENSSSCG00000006955	GSDMD	gasdermin D	1.43659	0.0385197
ENSSSCG00000026502	LIX1L	Lix1 homolog (chicken) like	1.1779	0.0385197
ENSSSCG00000008509	RASGRP3	RAS guanyl releasing protein 3 (calcium and DAG-regulated)	1.29574	0.0385197
ENSSSCG00000008749	SLIT2	slit homolog 2 (Drosophila)	1.57745	0.0385197
ENSSSCG00000030731	TMP-SLA-2		0.979188	0.0385197
ENSSSCG00000015902			2.3525	0.0385197
ENSSSCG00000011377	LAMB2	laminin, beta 2 (laminin S)	0.900633	0.0385899
ENSSSCG00000006488	GLMP	glycosylated lysosomal membrane protein	1.02264	0.0386006
ENSSSCG00000026931	SERTAD1	SERTA domain containing 1	1.38034	0.0386006
ENSSSCG00000007743	CHCHD2	coiled-coil-helix-coiled-coil-helix domain containing 2	0.91242	0.0386807
ENSSSCG00000030309	NDRG2	NDRG family member 2	0.871553	0.0386807
ENSSSCG00000013886	B3GNT3	UDP-GlcNAc:betaGal beta-1,3-N-acetylglucosaminyltransferase 3	1.5108	0.0388358
ENSSSCG00000010123	CLDN5	claudin 5	1.36394	0.0388748
ENSSSCG00000006003	MAL2	mal, T-cell differentiation protein 2 (gene/pseudogene)	1.47156	0.0388748
ENSSSCG00000001770	CTSH	cathepsin H	1.38882	0.0389078
ENSSSCG00000024823	RCN3	reticulocalbin 3, EF-hand calcium binding domain	1.28829	0.0389209
ENSSSCG00000016444	TMEM176B	transmembrane protein 176B	1.87745	0.038947
ENSSSCG00000014439			2.06169	0.0396579
ENSSSCG00000017900	KIF1C	kinesin family member 1C	0.80423	0.0398414
ENSSSCG00000010450	LIPA	lipase A, lysosomal acid, cholesterol esterase	1.09658	0.0398697
ENSSSCG00000008980	SCARB2	scavenger receptor class B, member 2	0.689805	0.0398697
ENSSSCG00000016522			1.15161	0.0398839
ENSSSCG00000000361	CD63	CD63 molecule	0.726735	0.0402108
ENSSSCG00000026108	CDC42EP1	CDC42 effector protein (Rho GTPase binding) 1	1.38687	0.0402108
ENSSSCG00000015025	CRYAB	Alpha-crystallin B chain	0.816121	0.0402108
ENSSSCG00000004058			0.750367	0.0402108
ENSSSCG00000011047	FAM171A1	family with sequence similarity 171, member A1	0.930446	0.0402108
ENSSSCG00000022236			1.39413	0.0402108
ENSSSCG00000009679	FZD3	frizzled class receptor 3	-0.596866	0.0402108
ENSSSCG00000028431			0.852197	0.0402108
ENSSSCG00000023526	RAPGEF3	Rap guanine nucleotide exchange factor (GEF) 3	1.28179	0.0402108
ENSSSCG00000001470	HLA-DMA	major histocompatibility complex, class II, DM alpha	1.82508	0.0402108
ENSSSCG00000016262	SP140	SP140 nuclear body protein	1.20973	0.0402108
ENSSSCG00000012277	TIMP1	TIMP metallopeptidase inhibitor 1	1.3713	0.0402108
ENSSSCG00000028912			0.966216	0.0402108
ENSSSCG00000028599			-0.781943	0.0402108
ENSSSCG00000017526	COPZ2	coatomer protein complex, subunit zeta 2	1.34426	0.0406224
ENSSSCG00000009173			1.58414	0.0406224
ENSSSCG00000002873	GPI	glucose-6-phosphate isomerase	0.562189	0.0406224
ENSSSCG00000000784	LRRK2	leucine-rich repeat kinase 2	0.910696	0.0406224
ENSSSCG00000010281	PSAP	prosaposin	0.571606	0.0406224
ENSSSCG00000001457	SLA-DQB1	SLA-DQ beta1 domain	1.9052	0.0406224
ENSSSCG00000000419			1.32837	0.0406224
ENSSSCG00000025836	SULT1C4	sulfotransferase family, cytosolic, 1C, member 4	1.126	0.0408216
ENSSSCG00000010853	EPHX1	epoxide hydrolase 1, microsomal (xenobiotic)	1.1696	0.0409599
ENSSSCG00000007056	PLCB1	phospholipase C, beta 1 (phosphoinositide-specific)	0.899925	0.0410244
ENSSSCG00000004587	MYO1E	myosin IE	1.50285	0.0411088
ENSSSCG00000010861	COQ8A	coenzyme Q8A	0.748357	0.0411294
ENSSSCG00000005518	GGTA1	glycoprotein, alpha-galactosyltransferase 1	1.20104	0.0411294
ENSSSCG00000027450			1.47043	0.0411294
ENSSSCG00000005022	NIN	ninein (GSK3B interacting protein)	1.04544	0.0411294
ENSSSCG00000013419	R3HDM4	R3H domain containing 4	1.17805	0.0411294
ENSSSCG00000025531	SSPN	sarcospan	1.00281	0.0411294
ENSSSCG00000027669			0.82553	0.0411294
ENSSSCG00000004156	IFNGR1	interferon gamma receptor 1	1.10663	0.0415752
ENSSSCG00000020848			1.31546	0.042222
ENSSSCG00000013410	SWAP70	SWAP switching B-cell complex 70kDa subunit	1.11059	0.042222
ENSSSCG00000000263			0.918934	0.0428817
ENSSSCG00000011050	MEIG1	meiosis/spermiogenesis associated 1	-0.438634	0.042885
ENSSSCG00000011226			1.19587	0.042885
ENSSSCG00000030150	UGDH	UDP-glucose 6-dehydrogenase	1.03502	0.042885
ENSSSCG00000011892			-0.642708	0.042885
ENSSSCG00000016267	ITM2C	integral membrane protein 2C	0.854789	0.0439738
ENSSSCG00000006862	VCAM1	vascular cell adhesion molecule 1	1.84563	0.0439738
ENSSSCG00000017750	EVI2B	Ecotropic viral integration site 2B	1.7114	0.0440331
ENSSSCG00000004314	PM20D2	peptidase M20 domain containing 2	-0.752315	0.0440331
ENSSSCG00000021922			-0.713898	0.0440331
ENSSSCG00000017804	ABR	active BCR-related	0.794398	0.0440438
ENSSSCG00000026759	HMOX1	heme oxygenase (decycling) 1	1.58165	0.0442044
ENSSSCG00000011496	ADAMTS9	ADAM metallopeptidase with thrombospindin type 1 motif 9	0.932267	0.0447082
ENSSSCG00000020738	EBP	emopamil binding protein (sterol isomerase)	1.95382	0.0450158
ENSSSCG00000028206	PPP3R2	protein phosphatase 3, regulatory subunit B, beta	-0.546068	0.0450158
ENSSSCG00000009620	BMP1	bone morphogenic protein 1	0.768529	0.045643
ENSSSCG00000015815	FGFR1	Fibroblast growth factor receptor 1	0.874503	0.0458853
ENSSSCG00000011119	ECHDC3	enoyl CoA hydratase domain containing 3	1.31215	0.045998
ENSSSCG00000002797			0.965114	0.045998
ENSSSCG00000010026	PIK3IP1	phosphoinositide-3-kinase interacting protein 1	0.572121	0.045998
ENSSSCG00000001987	RIPK3	receptor-interacting serine-threonine kinase 3	1.25447	0.045998
ENSSSCG00000013849	TPM4	Tropomyosin alpha-4 chain	1.1431	0.045998
ENSSSCG00000028549			0.917823	0.045998
ENSSSCG00000006704			-0.683397	0.045998
ENSSSCG00000028671	CEL	carboxyl ester lipase	2.58838	0.0468662
ENSSSCG00000022409	DNASE1L1	deoxyribonuclease I-like 1	1.3961	0.0468662
ENSSSCG00000015270	FMOD	Fibromodulin	1.38445	0.0468662
ENSSSCG00000007067	JAG1	Delta-like protein	0.695171	0.0468662
ENSSSCG00000009412	LCP1	lymphocyte cytosolic protein 1 (L-plastin)	0.92868	0.0468662
ENSSSCG00000009202	MMRN1	multimerin 1	1.21322	0.0468662
ENSSSCG00000014780	TRIM21	tripartite motif containing 21	1.30845	0.0468662
ENSSSCG00000003130	SULT2A1	sulfotransferase family, cytosolic, 2A, dehydroepiandrosterone (DHEA)-preferring, member 1	1.36497	0.0471167
ENSSSCG00000012925			1.71937	0.0471167
ENSSSCG00000027402			1.16436	0.0477514
ENSSSCG00000029561			0.884886	0.047817
ENSSSCG00000026955	ACER2	alkaline ceramidase 2	1.02654	0.0485675
ENSSSCG00000008459			-0.756106	0.0492932
ENSSSCG00000004209	PTPRK	protein tyrosine phosphatase, receptor type, K	0.866577	0.0493479
ENSSSCG00000022516			1.16969	0.0493479
ENSSSCG00000004687	B2M	Beta-2-microglobulin	2.05957	0.0497712
ENSSSCG00000024587			1.03418	0.0497712
ENSSSCG00000006928	LMO4	LIM domain only 4	1.01288	0.0497712
ENSSSCG00000008510	LTBP1	latent transforming growth factor beta binding protein 1	0.915223	0.0497712
ENSSSCG00000006418			1.52046	0.0497712
ENSSSCG00000001952	NFKBIA	nuclear factor of kappa light polypeptide gene enhancer in B-cells inhibitor, alpha	0.791595	0.0497712
ENSSSCG00000000604	ARHGDIB	Rho GDP dissociation inhibitor (GDI) beta	1.74052	0.0498877
ENSSSCG00000001469	SLA-DMB	MHC class II, DM beta	1.6696	0.0498877
ENSSSCG00000025499	FXYD5	FXYD domain containing ion transport regulator 5	1.47612	0.0498877
ENSSSCG00000027060	TBX2	T-box 2 protein	1.16025	0.0498877
ENSSSCG00000013887	INSL3	insulin-like 3	1.42035	0.049891
