# Supplementary material for: RNA sequencing reveals candidate genes and polymorphisms related to sperm DNA integrity in testis tissue from boars
Source: BMC Vet Res. 2017 Nov 28;13:362. doi: 10.1186/s12917-017-1279-x (PMC5706377; doi:10.1186/s12917-017-1279-x)
Supplement: Supplementary file 2 — Differentially expressed genes for DFI in Duroc. The results are presented with Ensembl gene id, gene symbol, gene name, fold change and significance level (FDR). (XLSX 34 kb) [file 12917_2017_1279_MOESM2_ESM.xlsx]

## Sheet: Ark1
Gene ID	Gene	Name	logFC	FDR
ENSSSCG00000021847	SAA4	serum amyloid A 4 precursor	-0.680021	1.89727e-06
ENSSSCG00000028503			1.05107	5.11394e-06
ENSSSCG00000011437	ALAS1	aminolevulinate, delta-, synthase 1	1.34753	1.69611e-05
ENSSSCG00000009431	DGKH	diacylglycerol kinase, eta	-0.587357	0.000275827
ENSSSCG00000025729	IRS1	insulin receptor substrate 1	1.03604	0.000424165
ENSSSCG00000003439	DHRS3	dehydrogenase/reductase (SDR family) member 3	0.971414	0.000430624
ENSSSCG00000009585	GADD45G	growth arrest and DNA-damage-inducible, gamma (GADD45G)	1.15936	0.000430624
ENSSSCG00000003139	BCAT2	Branched-chain-amino-acid aminotransferase, mitochondrial	0.654727	0.000524528
ENSSSCG00000017472	IGFBP4	insulin-like growth factor binding protein 4	0.855735	0.000592209
ENSSSCG00000002444	FBLN5	fibulin 5	0.819614	0.000592209
ENSSSCG00000027196	GIMAP6	GTPase, IMAP family member 6	0.870164	0.000596319
ENSSSCG00000014287	SHROOM1	shroom family member 1	1.59178	0.000813102
ENSSSCG00000003402	PGD	phosphogluconate dehydrogenase	0.877106	0.000813102
ENSSSCG00000024230	MYL9	myosin, light chain 9, regulatory	0.910683	0.000813102
ENSSSCG00000005593	OLFML2A	olfactomedin-like 2A	1.33891	0.00121233
ENSSSCG00000005055	LGALS3	lectin, galactoside-binding, soluble, 3	1.3928	0.0015232
ENSSSCG00000028326			1.62413	0.00183156
ENSSSCG00000030900	LDLR	low density lipoprotein receptor	1.59738	0.00183156
ENSSSCG00000017420	CNP	2',3'-cyclic nucleotide 3' phosphodiesterase	0.642671	0.00184355
ENSSSCG00000007492	FAM210B	family with sequence similarity 210 member B	0.912347	0.00184355
ENSSSCG00000028512			1.51823	0.00184355
ENSSSCG00000001427	C4A	complement C4 (C4)	0.629105	0.00184355
ENSSSCG00000009844	HSPB8	heat shock 22kDa protein 8	1.22577	0.00234124
ENSSSCG00000000155	TIMP3	TIMP metallopeptidase inhibitor 3	0.862831	0.0023834
ENSSSCG00000024623	USP25	ubiquitin specific peptidase 25	-0.456199	0.00268825
ENSSSCG00000002712	LDHD	lactate dehydrogenase D	1.02279	0.00268825
ENSSSCG00000006002	NOV	nephroblastoma overexpressed	1.01166	0.00268825
ENSSSCG00000011129			0.65246	0.0028687
ENSSSCG00000010683	GRK5	G protein-coupled receptor kinase 5	0.996957	0.0028687
ENSSSCG00000012840	CD151	CD151 molecule (Raph blood group)	0.715214	0.00307221
ENSSSCG00000030123	CDS2	CDP-diacylglycerol synthase (phosphatidate cytidylyltransferase) 2	0.689254	0.00308801
ENSSSCG00000001379	TUBB	tubulin, beta 2A	0.474806	0.00318766
ENSSSCG00000028833			1.53404	0.00340825
ENSSSCG00000006842			-0.451398	0.00383477
ENSSSCG00000012119	TMSB4Y	thymosin beta 4, Y-linked	0.532176	0.00383477
ENSSSCG00000000620			0.881858	0.00384036
ENSSSCG00000021343	ZEB2	zinc finger E-box binding homeobox 2	0.666849	0.0039342
ENSSSCG00000016397			1.25621	0.0039342
ENSSSCG00000028784	C7H6orf12		-0.519292	0.0041604
ENSSSCG00000000543	CCDC91	coiled-coil domain containing 91	-0.509513	0.0041604
ENSSSCG00000021911			0.825093	0.0041604
ENSSSCG00000025108	G6PD	glucose-6-phosphate dehydrogenase	0.54452	0.0042595
ENSSSCG00000015389			0.871782	0.00467595
ENSSSCG00000024917			1.05229	0.00550778
ENSSSCG00000012744	CD99L2	CD99 molecule-like 2	0.851817	0.00550778
ENSSSCG00000004154	TNFAIP3	tumor necrosis factor, alpha-induced protein 3	1.09072	0.00556215
ENSSSCG00000006395	TAGLN2	transgelin 2	0.732338	0.00556215
ENSSSCG00000011750	PLD1	phospholipase D1, phosphatidylcholine-specific	0.993706	0.00648952
ENSSSCG00000007286	ACSS2	acyl-CoA synthetase short-chain family member 2	1.07469	0.00660624
ENSSSCG00000000694			0.46391	0.00660624
ENSSSCG00000030241	TSC22D3	TSC22 domain family protein 3	0.750909	0.00660624
ENSSSCG00000015448	NME8	NME/NM23 family member 8	-0.415513	0.00660624
ENSSSCG00000020783	SLC41A1	solute carrier family 41 (magnesium transporter), member 1	0.570944	0.00738764
ENSSSCG00000018041	ALDH3A2	aldehyde dehydrogenase 3 family, member A2	0.766352	0.00738764
ENSSSCG00000016444	TMEM176B	transmembrane protein 176B	1.33129	0.00746027
ENSSSCG00000023150			0.589174	0.00762504
ENSSSCG00000003806	LEPROT	leptin receptor overlapping transcript	0.511294	0.00762504
ENSSSCG00000017204	ITGB4	integrin, beta 4	0.880762	0.00764386
ENSSSCG00000009932	MMAB	methylmalonic aciduria (cobalamin deficiency) cblB type	0.678861	0.00764386
ENSSSCG00000025934			1.49156	0.00771674
ENSSSCG00000014812	FOLR2	folate receptor 2	1.11837	0.00815973
ENSSSCG00000021208			0.743308	0.00815973
ENSSSCG00000001780	FAH	fumarylacetoacetate hydrolase (fumarylacetoacetase)	0.819957	0.00815973
ENSSSCG00000017614	TRIM25	tripartite motif containing 25	1.06334	0.00815973
ENSSSCG00000011239			0.699231	0.00909176
ENSSSCG00000016877	NNT	nicotinamide nucleotide transhydrogenase	0.488124	0.00909176
ENSSSCG00000023666	CTSB	cathepsin B	0.791874	0.00964869
ENSSSCG00000030708	DAG1	dystroglycan 1 (dystrophin-associated glycoprotein 1)	0.475328	0.00964869
ENSSSCG00000006083	LAPTM4B	lysosomal protein transmembrane 4 beta	0.407174	0.00964869
ENSSSCG00000014063	SFXN1	sideroflexin 1	0.687556	0.00990277
ENSSSCG00000011240			1.83231	0.00993764
ENSSSCG00000012897	GSTP1	glutathione S-transferase pi 1	0.378958	0.00997552
ENSSSCG00000024488			0.814062	0.0100039
ENSSSCG00000012783	IDH3G	isocitrate dehydrogenase 3 (NAD+) gamma	0.562128	0.0100039
ENSSSCG00000010340	FAM213A	family with sequence similarity 213, member A	0.529708	0.0101493
ENSSSCG00000017355	GRN	granulin	0.557637	0.0104332
ENSSSCG00000006911			0.745762	0.0105989
ENSSSCG00000012551	RNF128	ring finger protein 128, E3 ubiquitin protein ligase	0.790834	0.0105989
ENSSSCG00000010132	COMT	catechol-O-methyltransferase	0.536539	0.0105989
ENSSSCG00000008493	CEBPZ	CCAAT/enhancer binding protein (C/EBP), zeta	-0.432248	0.0106995
ENSSSCG00000005608	ANGPTL2	angiopoietin-like 2	1.02945	0.0107105
ENSSSCG00000009620	BMP1	bone morphogenic protein 1	0.476077	0.0109128
ENSSSCG00000010853	EPHX1	epoxide hydrolase 1, microsomal (xenobiotic)	0.881876	0.011089
ENSSSCG00000017373			-0.438992	0.011089
ENSSSCG00000004135	ADAT2	adenosine deaminase, tRNA-specific 2	-0.444434	0.011089
ENSSSCG00000012409	CITED1	Cbp/p300-interacting transactivator, with Glu/Asp-rich carboxy-terminal domain, 1	0.732191	0.011089
ENSSSCG00000013639	SLC44A2	Choline transporter-like protein 2	0.491048	0.0111803
ENSSSCG00000011033	VIM	Vimentin	0.83737	0.0111803
ENSSSCG00000023371	EHD2	EH-domain containing 2	0.832821	0.0119542
ENSSSCG00000000548	REP15	RAB15 effector protein	-0.403286	0.0119542
ENSSSCG00000013378	ABCC8	ATP-binding cassette, sub-family C (CFTR/MRP), member 8	0.909128	0.0119542
ENSSSCG00000016522			0.774161	0.0119542
ENSSSCG00000001487	KLHL31	kelch-like family member 31	1.53107	0.0119542
ENSSSCG00000008421			1.22517	0.0119542
ENSSSCG00000023369	MSRB1	methionine sulfoxide reductase B1	0.740465	0.0121307
ENSSSCG00000015815	FGFR1	Fibroblast growth factor receptor 1	0.761048	0.0121307
ENSSSCG00000023235			1.12097	0.0123419
ENSSSCG00000013302	CAT	catalase	0.601082	0.0124266
ENSSSCG00000021408	TKT	transketolase	0.41821	0.0129065
ENSSSCG00000003088	APOE	apolipoprotein E	1.20132	0.0129065
ENSSSCG00000010517	PGAM1	phosphoglycerate mutase 1 (brain)	0.511045	0.0129065
ENSSSCG00000017448	KRT19	keratin 19	1.10903	0.0129065
ENSSSCG00000010682	PRDX3	peroxiredoxin 3	0.745596	0.0129065
ENSSSCG00000022506			0.830921	0.0129065
ENSSSCG00000017227	FDXR	NADPH:adrenodoxin oxidoreductase, mitochondrial	0.849806	0.0129065
ENSSSCG00000008432	C2orf61	chromosome 2 open reading frame 61	-0.362539	0.0129065
ENSSSCG00000003795	WLS	wntless Wnt ligand secretion mediator	0.699688	0.0129547
ENSSSCG00000012022	APP	amyloid beta A4 protein	0.390979	0.0133762
ENSSSCG00000002965	ACTN4	actinin, alpha 4	0.563884	0.0134213
ENSSSCG00000015663	C4BPA	complement component 4 binding protein, alpha	0.82702	0.0135749
ENSSSCG00000005485	AMBP	alpha-1-microglobulin/bikunin precursor	-0.846553	0.0135749
ENSSSCG00000000779	KIF21A	kinesin family member 21A	0.424874	0.0135749
ENSSSCG00000006955	GSDMD	gasdermin D	0.875333	0.0136321
ENSSSCG00000023186	CA4	carbonic anhydrase IV	1.23411	0.0144124
ENSSSCG00000000892	HAL	histidine ammonia-lyase	2.15721	0.0148981
ENSSSCG00000011977			0.576172	0.0151855
ENSSSCG00000015362	TSPAN13	tetraspanin 13	1.00281	0.0151855
ENSSSCG00000022236			1.39641	0.0151964
ENSSSCG00000010313	VCL	vinculin	0.465421	0.0152185
ENSSSCG00000012985	LTBP3	latent transforming growth factor beta binding protein 3	0.949763	0.0153704
ENSSSCG00000025533	COX7A1	cytochrome c oxidase polypeptide VIIa-muscle/heart (COX7A1), nuclear gene encoding mitochondrial protein	0.796796	0.0157112
ENSSSCG00000017421			0.473515	0.0158496
ENSSSCG00000009512			0.9088	0.0158573
ENSSSCG00000028740	CTDSPL	CTD (carboxy-terminal domain, RNA polymerase II, polypeptide A) small phosphatase-like	0.508105	0.0166362
ENSSSCG00000021626			0.755193	0.0166362
ENSSSCG00000012971	EFEMP2	EGF containing fibulin-like extracellular matrix protein 2	0.829947	0.0166481
ENSSSCG00000011477	ACOX2	acyl-CoA oxidase 2, branched chain	0.726468	0.0166481
ENSSSCG00000001910	ISLR	immunoglobulin superfamily containing leucine-rich repeat	0.976118	0.0177625
ENSSSCG00000008397	EFEMP1	EGF containing fibulin-like extracellular matrix protein 1	1.0165	0.0178007
ENSSSCG00000011250			0.567403	0.0178007
ENSSSCG00000007698	RHBDD2	rhomboid domain containing 2	0.694418	0.0180355
ENSSSCG00000016059	STAT4	signal transducer and activator of transcription 4	-0.365418	0.0181142
ENSSSCG00000023857	ARHGEF40	Rho guanine nucleotide exchange factor (GEF) 40	0.679446	0.0182412
ENSSSCG00000026780			-0.837017	0.0184145
ENSSSCG00000004420	TRAF3IP2	TRAF3 interacting protein 2	1.20068	0.0184145
ENSSSCG00000012766	BGN	biglycan	0.779797	0.0187695
ENSSSCG00000006359	ADAMTS4	ADAM metallopeptidase with thrombospondin type 1 motif, 4	2.6024	0.0187695
ENSSSCG00000020720	MRVI1	murine retrovirus integration site 1 homolog	0.962722	0.0187695
ENSSSCG00000003803	C1orf141	chromosome 1 open reading frame 141	-0.370371	0.0187695
ENSSSCG00000016745	DDX56	DEAD (Asp-Glu-Ala-Asp) box helicase 56	0.596032	0.0187695
ENSSSCG00000024638			-0.356722	0.0188116
ENSSSCG00000013570	MCOLN1	mucolipin 1	0.508965	0.0188116
ENSSSCG00000003617	TXLNA	taxilin alpha	0.334409	0.0189346
ENSSSCG00000014995	DDI1	DNA-damage inducible 1 homolog 1	-0.325474	0.0189346
ENSSSCG00000013181	SERPING1	serpin family G member 1	0.666271	0.0189346
ENSSSCG00000005625	ENG	endoglin	0.724953	0.0193781
ENSSSCG00000016027	ITGAV	integrin, alpha V (vitronectin receptor, alpha polypeptide, antigen CD51)	0.670404	0.0194384
ENSSSCG00000012920	CORO1B	coronin, actin binding protein, 1B	0.558653	0.0194384
ENSSSCG00000023053	LRP10	low density lipoprotein receptor-related protein 10	0.606192	0.0198444
ENSSSCG00000005401	CYLC2	cylicin, basic protein of sperm head cytoskeleton 2	-0.442547	0.0198444
ENSSSCG00000030611			0.735738	0.0198444
ENSSSCG00000013418	CFD	Complement factor D	0.765295	0.0198444
ENSSSCG00000027658			-0.346641	0.0198444
ENSSSCG00000009357	SMAD9	SMAD family member 9	0.743231	0.0201033
ENSSSCG00000016186			0.731323	0.0203011
ENSSSCG00000027629	CDIPT	CDP-diacylglycerol--inositol 3-phosphatidyltransferase	0.532649	0.0203739
ENSSSCG00000011119	ECHDC3	enoyl CoA hydratase domain containing 3	0.539485	0.0203739
ENSSSCG00000001090	ALDH5A1	aldehyde dehydrogenase 5 family, member A1	0.669576	0.0203739
ENSSSCG00000009613	DMTN	dematin actin binding protein	0.845759	0.0203739
ENSSSCG00000020706			0.770705	0.0206585
ENSSSCG00000016110			1.51079	0.0206585
ENSSSCG00000002284	LINC00238	long intergenic non-protein coding RNA 238	-0.379383	0.0208872
ENSSSCG00000016971	MCCC2	methylcrotonoyl-CoA carboxylase 2 (beta)	0.499814	0.0211505
ENSSSCG00000009916	ACADS	acyl-CoA dehydrogenase, C-2 to C-3 short chain	0.46355	0.0212158
ENSSSCG00000004081			0.655113	0.0212724
ENSSSCG00000012455	CYLC1	cylicin, basic protein of sperm head cytoskeleton 1	-0.421034	0.0212724
ENSSSCG00000022953	PTER	phosphotriesterase related	0.970118	0.0212724
ENSSSCG00000012569	ATG4A	autophagy related 4A, cysteine peptidase	1.135	0.0212724
ENSSSCG00000000675	C1R	complement component 1, r subcomponent	0.71994	0.0212724
ENSSSCG00000025612	SPATA19	spermatogenesis associated 19	-0.396743	0.021474
ENSSSCG00000005710	LAMC3	laminin, gamma 3	0.769706	0.0214825
ENSSSCG00000008535	CLIP4	CAP-GLY domain containing linker protein family, member 4	-0.373044	0.0214825
ENSSSCG00000026850			1.25859	0.0214825
ENSSSCG00000022196			-0.284983	0.0214825
ENSSSCG00000002696	VAT1L	vesicle amine transport 1-like	0.93183	0.0214825
ENSSSCG00000010275	PCBD1	pterin-4 alpha-carbinolamine dehydratase/dimerization cofactor of hepatocyte nuclear factor 1 alpha	0.619579	0.0214825
ENSSSCG00000027525	DHCR24	24-dehydrocholesterol reductase	0.951498	0.0220971
ENSSSCG00000003707	NPC1	Niemann-Pick disease, type C1	0.633751	0.0220971
ENSSSCG00000002797			0.521443	0.0222474
ENSSSCG00000016071			-0.327474	0.0226674
ENSSSCG00000009464	TBC1D4	TBC1 domain family, member 4	0.839707	0.022696
ENSSSCG00000007806	RABEP2	rabaptin, RAB GTPase binding effector protein 2	0.487743	0.022696
ENSSSCG00000006530	EFNA1	ephrin-A1	0.676465	0.022696
ENSSSCG00000017727	TMEM98	transmembrane protein 98	0.985579	0.022696
ENSSSCG00000022317	SLC38A10	solute carrier family 38, member 10	0.390212	0.0230787
ENSSSCG00000001821	UNC45A	unc-45 homolog A (C. elegans)	0.48092	0.0234794
ENSSSCG00000004207			0.721624	0.0236453
ENSSSCG00000001001			-0.520161	0.0237555
ENSSSCG00000000590	PLCZ1	phospholipase C, zeta 1	-0.426893	0.0241443
ENSSSCG00000001759	DNAJA4	DnaJ (Hsp40) homolog, subfamily A, member 4	-0.334827	0.0241443
ENSSSCG00000017403	STAT3	signal transducer and activator of transcription 3 (acute-phase response factor)	0.452387	0.0241443
ENSSSCG00000024899	FAM101B	family with sequence similarity 101, member B	1.34812	0.0241652
ENSSSCG00000024982	LITAF	lipopolysaccharide-induced TNF factor	0.598643	0.0241954
ENSSSCG00000004506	CTIF	CBP80/20-dependent translation initiation factor	0.555024	0.0241954
ENSSSCG00000009031	EDNRA	endothelin receptor type A	0.764671	0.0241954
ENSSSCG00000026108	CDC42EP1	CDC42 effector protein (Rho GTPase binding) 1	0.854056	0.0242437
ENSSSCG00000000589	CAPZA3	capping protein (actin filament) muscle Z-line, alpha 3	-0.367887	0.0243631
ENSSSCG00000026647	OAF	OAF homolog (Drosophila)	0.770086	0.0245156
ENSSSCG00000001795	SH3GL3	SH3-domain GRB2-like 3	-0.361326	0.0245156
ENSSSCG00000023215	MOAB	monoamine oxidase B	0.984379	0.024989
ENSSSCG00000014316	TGFBI	transforming growth factor, beta-induced, 68kDa	0.815488	0.0250632
ENSSSCG00000011579	PPARG	peroxisome proliferator-activated receptor gamma (PPARG)	-0.598644	0.0252597
ENSSSCG00000012314	SERAC1	serine active site containing 1	-0.37353	0.0252597
ENSSSCG00000011848	TFRC	transferrin receptor (p90, CD71)	0.649486	0.0256211
ENSSSCG00000007465	B4GALT5	UDP-Gal:betaGlcNAc beta 1,4- galactosyltransferase, polypeptide 5	0.474361	0.0256211
ENSSSCG00000024587			0.518357	0.0263851
ENSSSCG00000005221			-0.328709	0.0263851
ENSSSCG00000026819			1.06656	0.0263851
ENSSSCG00000007435			1.55372	0.0263851
ENSSSCG00000027422			1.16049	0.0263851
ENSSSCG00000009490	DCT	L-dopachrome tautomerase	-0.942932	0.0265107
ENSSSCG00000003549	LDLRAP1	low density lipoprotein receptor adaptor protein 1	0.480018	0.0265977
ENSSSCG00000010954			-0.398526	0.0265977
ENSSSCG00000007431	CTSA	cathepsin A	0.531805	0.0270922
ENSSSCG00000001711			1.14963	0.0272179
ENSSSCG00000001974	G2E3	G2/M-phase specific E3 ubiquitin protein ligase	-0.351032	0.0272179
ENSSSCG00000016077	HSPD1	heat shock 60kDa protein 1 (chaperonin)	0.476705	0.0272179
ENSSSCG00000028912			0.597941	0.0272179
ENSSSCG00000029230	ECM1	extracellular matrix protein 1	1.00351	0.0272179
ENSSSCG00000015346			-0.353988	0.0272179
ENSSSCG00000009393	EBPL	emopamil binding protein-like	1.11244	0.0272179
ENSSSCG00000008372			-0.339941	0.0272179
ENSSSCG00000016618			0.666078	0.0272179
ENSSSCG00000011377	LAMB2	laminin, beta 2 (laminin S)	0.711	0.0281359
ENSSSCG00000015530			-0.368532	0.0285626
ENSSSCG00000000869	UTP20	UTP20, small subunit (SSU) processome component, homolog (yeast)	0.411843	0.02857
ENSSSCG00000003083	CBLC	Cbl proto-oncogene C, E3 ubiquitin protein ligase	-0.531327	0.0285927
ENSSSCG00000008881	RAPGEF2	Rap guanine nucleotide exchange factor (GEF) 2	0.497968	0.0285967
ENSSSCG00000029521	CD82	CD82 molecule	0.546359	0.0291856
ENSSSCG00000014441	CSF1R	colony stimulating factor 1 receptor	0.85985	0.0292499
ENSSSCG00000023522	TGM2	transglutaminase 2	0.854898	0.0293093
ENSSSCG00000007145	ADAM33	ADAM metallopeptidase domain 33	0.721356	0.0296949
ENSSSCG00000029900	DMPK	dystrophia myotonica-protein kinase	0.69651	0.0303325
ENSSSCG00000004794	TMCO5A	transmembrane and coiled-coil domains 5A	-0.388114	0.0306583
ENSSSCG00000013849	TPM4	tropomyosin 4	0.707553	0.0309928
ENSSSCG00000005030	NID2	nidogen 2 (osteonidogen)	0.523712	0.0309928
ENSSSCG00000011609	FBLN2	fibulin 2	0.677335	0.0309928
ENSSSCG00000022126			0.878013	0.0312723
ENSSSCG00000006079	RIDA	reactive intermediate imine deaminase A homolog	0.450708	0.0312946
ENSSSCG00000017415	TTC25	tetratricopeptide repeat domain 25	-0.299591	0.0316684
ENSSSCG00000015390	ABCB1	ATP-binding cassette, sub-family B (MDR/TAP), member 1	0.536384	0.0318051
ENSSSCG00000029270	SMIM19	small integral membrane protein 19	0.56381	0.0318839
ENSSSCG00000029304	STEAP3	STEAP family member 3, metalloreductase	1.37604	0.0319764
ENSSSCG00000021846	EFHC2	EF-hand domain (C-terminal) containing 2	-0.405403	0.0319878
ENSSSCG00000011131	PRKCQ	protein kinase C, theta	-0.340513	0.032567
ENSSSCG00000006392	IGSF8	immunoglobulin superfamily, member 8	0.637399	0.0327786
ENSSSCG00000002919	TYROBP	TYRO protein tyrosine kinase binding protein	0.846961	0.0327786
ENSSSCG00000011602	XPC	xeroderma pigmentosum, complementation group C	0.416771	0.0327786
ENSSSCG00000022270	KLF3	Kruppel-like factor 3 (basic)	0.582173	0.0328621
ENSSSCG00000030416			-0.860297	0.0340939
ENSSSCG00000000660	A2M	alpha-2-macroglobulin	1.09375	0.034273
ENSSSCG00000027459	RNF13	Ring finger protein 13	0.335318	0.0347964
ENSSSCG00000014804	LAMTOR1	late endosomal/lysosomal adaptor, MAPK and MTOR activator 1	0.580742	0.0350463
ENSSSCG00000001419	SLC44A4	solute carrier family 44, member 4	1.14931	0.0350463
ENSSSCG00000026061			-0.421379	0.0350463
ENSSSCG00000029074			1.27531	0.0358002
ENSSSCG00000013735			1.03322	0.0359348
ENSSSCG00000014969			-0.276085	0.0359348
ENSSSCG00000011603	TMEM43	transmembrane protein 43	0.561339	0.0359348
ENSSSCG00000010456	PANK1	pantothenate kinase 1	1.18329	0.0359348
ENSSSCG00000017581	COL1A1	Collagen type I alpha 1	1.29676	0.0359348
ENSSSCG00000022409	DNASE1L1	deoxyribonuclease I-like 1	0.930799	0.0359348
ENSSSCG00000006488	GLMP	glycosylated lysosomal membrane protein	0.49864	0.0359348
ENSSSCG00000028612	PTPRS	protein tyrosine phosphatase, receptor type, S	0.54291	0.0359348
ENSSSCG00000013901	IFI30	interferon, gamma-inducible protein 30	0.904863	0.0359348
ENSSSCG00000015350	THSD7A	thrombospondin, type I, domain containing 7A	-0.528616	0.0359348
ENSSSCG00000015316			-0.34385	0.0359348
ENSSSCG00000013114	SLC15A3	solute carrier family 15 (oligopeptide transporter), member 3	0.811975	0.0359348
ENSSSCG00000011720	MBNL1	muscleblind-like splicing regulator 1	0.541511	0.0359348
ENSSSCG00000016034	COL3A1	collagen, type III, alpha 1	1.30668	0.0359348
ENSSSCG00000007063	ANKEF1	ankyrin repeat and EF-hand domain containing 1	-0.364184	0.0359581
ENSSSCG00000000261	IGFBP6	insulin-like growth factor binding protein 6	1.07426	0.0360611
ENSSSCG00000006799	LRIF1	ligand dependent nuclear receptor interacting factor 1	-0.328491	0.0363852
ENSSSCG00000001507	TAPBP	TAP binding protein (tapasin)	0.52458	0.0363852
ENSSSCG00000016336			0.965246	0.0363852
ENSSSCG00000014296	VDAC1	voltage-dependent anion channel 1	0.513171	0.0363852
ENSSSCG00000005498	PAPPA	pregnancy-associated plasma protein A, pappalysin 1	-0.788367	0.0363852
ENSSSCG00000010399	NCOA4	nuclear receptor coactivator 4	0.604343	0.0363852
ENSSSCG00000030645	ACSL5	long-chain-fatty-acid--CoA ligase 5	-0.741518	0.0367338
ENSSSCG00000016140	FZD5	frizzled class receptor 5	1.10747	0.0371333
ENSSSCG00000013072	FADS2	fatty acid desaturase 2	0.445704	0.0371333
ENSSSCG00000001038			0.455946	0.0372584
ENSSSCG00000002374	DLST	dihydrolipoamide S-succinyltransferase (E2 component of 2-oxo-glutarate complex)	0.360025	0.03744
ENSSSCG00000026955	ACER2	alkaline ceramidase 2	0.382995	0.03744
ENSSSCG00000001570	PI16	peptidase inhibitor 16	1.17681	0.03744
ENSSSCG00000021273			0.651185	0.037518
ENSSSCG00000005467	HSDL2	hydroxysteroid dehydrogenase like 2	-0.393542	0.0381889
ENSSSCG00000009956	GRK3	G protein-coupled receptor kinase 3	-0.329105	0.0381889
ENSSSCG00000001770	CTSH	cathepsin H	0.782609	0.038439
ENSSSCG00000001008	BPHL	biphenyl hydrolase-like (serine hydrolase)	0.623083	0.038439
ENSSSCG00000004317	UBE2J1	ubiquitin-conjugating enzyme E2, J1	-0.334776	0.038439
ENSSSCG00000029475			0.98007	0.038439
ENSSSCG00000010450	LIPA	lipase A, lysosomal acid, cholesterol esterase	0.557313	0.038439
ENSSSCG00000006624	SELENBP1	selenium binding protein 1	0.874177	0.0388812
ENSSSCG00000005240	DOCK8	dedicator of cytokinesis 8	0.57972	0.0389594
ENSSSCG00000009465	TBC1D4	TBC1 domain family, member 4	0.812757	0.0390161
ENSSSCG00000006126	DECR1	2,4-dienoyl CoA reductase 1, mitochondrial	0.459209	0.0390289
ENSSSCG00000022306	ROPN1L	rhophilin associated tail protein 1-like	-0.324397	0.0391246
ENSSSCG00000011725			-0.325877	0.0391246
ENSSSCG00000003105	SLC1A5	solute carrier family 1 (neutral amino acid transporter), member 5	0.739016	0.0391246
ENSSSCG00000016156	ACADL	acyl-CoA dehydrogenase, long chain	0.482908	0.0410757
ENSSSCG00000011357			0.639011	0.0410757
ENSSSCG00000008908	PDCL2	phosducin-like 2	-0.303497	0.0410757
ENSSSCG00000010740	TEX36	testis expressed 36	-0.435249	0.042458
ENSSSCG00000004658	FBN1	fibrillin 1	0.658598	0.0425598
ENSSSCG00000030776	CH242-9E10.1		0.766698	0.0434892
ENSSSCG00000017607	TMEM100	transmembrane protein 100	0.954337	0.0434892
ENSSSCG00000026931	SERTAD1	SERTA domain containing 1	0.729126	0.0434892
ENSSSCG00000012287	TFE3	transcription factor binding to IGHM enhancer 3	0.52509	0.0435466
ENSSSCG00000010569	MGEA5	meningioma expressed antigen 5 (hyaluronidase)	-0.294255	0.0435466
ENSSSCG00000002294	ARG2	arginase 2	0.802861	0.0439137
ENSSSCG00000024132	TMEM47	transmembrane protein 47	0.872422	0.0439137
ENSSSCG00000029474	AVEN	apoptosis, caspase activation inhibitor	-0.32277	0.0439137
ENSSSCG00000008651	DCDC2C	doublecortin domain containing 2C	-0.538363	0.0443599
ENSSSCG00000004992	FSCB	fibrous sheath CABYR binding protein	-0.349188	0.0446844
ENSSSCG00000030069	NOXRED1	NADP-dependent oxidoreductase domain containing 1	-0.392622	0.0451496
ENSSSCG00000006887	CNN3	calponin 3, acidic	0.710337	0.0455816
ENSSSCG00000025273	CYP11A1	cytochrome P450, family 11, subfamily A, polypeptide 1	1.01864	0.0456379
ENSSSCG00000010509	PIK3AP1	phosphoinositide-3-kinase adaptor protein 1	0.539813	0.0456379
ENSSSCG00000001418	NEU1	sialidase 1 (lysosomal sialidase)	0.991703	0.0456379
ENSSSCG00000003187	FCGRT	Fc fragment of IgG, receptor, transporter, alpha	0.67096	0.0456379
ENSSSCG00000026796	MS4A5	membrane-spanning 4-domains, subfamily A, member 5	-0.307175	0.0463002
ENSSSCG00000016758	STK17A	serine/threonine kinase 17a	-0.37037	0.046331
ENSSSCG00000001758			-0.503306	0.0464613
ENSSSCG00000017523	PNPO	pyridoxamine 5'-phosphate oxidase	0.762868	0.0464613
ENSSSCG00000010878	EFCAB2	EF-hand calcium binding domain 2	-0.402626	0.0465099
ENSSSCG00000000810	AMIGO2	adhesion molecule with Ig-like domain 2	0.538003	0.0465099
ENSSSCG00000027634			0.823163	0.0466453
ENSSSCG00000011717	IGSF10	immunoglobulin superfamily, member 10	1.20179	0.0466453
ENSSSCG00000006453	KIRREL	kin of IRRE like (Drosophila)	0.808803	0.0466703
ENSSSCG00000015412	CCDC146	coiled-coil domain containing 146	-0.345325	0.0466793
ENSSSCG00000004419	MFSD4B	major facilitator superfamily domain containing 4B	-0.359472	0.0466841
ENSSSCG00000000423			0.554166	0.0466907
ENSSSCG00000013736	PRDX2	peroxiredoxin 2	0.699639	0.0468674
ENSSSCG00000024621	KAT2B	K(lysine) acetyltransferase 2B	0.636071	0.0469452
ENSSSCG00000004301	C6orf163	chromosome 6 open reading frame 163	-0.461586	0.0469809
ENSSSCG00000002868			0.481773	0.0471198
ENSSSCG00000023377	EMP3	epithelial membrane protein 3	0.696528	0.047129
ENSSSCG00000005320	RGP1	RGP1 retrograde golgi transport homolog (S. cerevisiae)	-0.416444	0.0475397
ENSSSCG00000017526	COPZ2	coatomer protein complex, subunit zeta 2	0.762966	0.0475397
ENSSSCG00000006925	KYAT3	kynurenine aminotransferase 3	0.643429	0.0475397
ENSSSCG00000015896	FAP	fibroblast activation protein, alpha	1.02718	0.0475397
ENSSSCG00000013622	TMEM205	transmembrane protein 205	0.561205	0.0475397
ENSSSCG00000016267	ITM2C	integral membrane protein 2C	0.324199	0.0475397
ENSSSCG00000022028			-0.335006	0.0475397
ENSSSCG00000003455			-0.284873	0.0475397
ENSSSCG00000030626	ALDH1L1	aldehyde dehydrogenase 1 family, member L1	1.14025	0.0475397
ENSSSCG00000010648	CCDC186	coiled-coil domain containing 186	-0.370558	0.0475397
ENSSSCG00000007056	PLCB1	phospholipase C, beta 1 (phosphoinositide-specific)	0.697197	0.0475397
ENSSSCG00000006282			-0.337545	0.0477229
ENSSSCG00000003465	FBLIM1	filamin binding LIM protein 1	0.769413	0.0478058
ENSSSCG00000012731			0.485784	0.0478193
ENSSSCG00000017579			1.25739	0.0479513
ENSSSCG00000024122	CHST8	carbohydrate (N-acetylgalactosamine 4-0) sulfotransferase 8	1.09396	0.0480606
ENSSSCG00000022674	DAZAP2	DAZ associated protein 2	0.285512	0.0480606
ENSSSCG00000010468	CPEB3	cytoplasmic polyadenylation element binding protein 3	-0.341828	0.0480682
ENSSSCG00000002801	NDRG4	NDRG family member 4	0.530485	0.0482535
ENSSSCG00000021406			1.07601	0.0485447
ENSSSCG00000015846	RBPMS	RNA binding protein with multiple splicing	0.737082	0.0485447
ENSSSCG00000000915	DCN	decorin	0.491785	0.0486917
ENSSSCG00000021848			-0.281629	0.0486917
ENSSSCG00000016872	HMGCS1	3-hydroxy-3-methylglutaryl-CoA synthase 1 (soluble)	0.672384	0.0487368
ENSSSCG00000021015			1.25675	0.0487368
ENSSSCG00000009348			0.568032	0.049136
ENSSSCG00000028244			0.667957	0.049136
ENSSSCG00000015947	DCAF17	DDB1 and CUL4 associated factor 17	-0.35922	0.049136
ENSSSCG00000016581	CALU	calumenin	0.425748	0.0491635
ENSSSCG00000021154			0.552077	0.0496448
ENSSSCG00000001481	HCRTR2	hypocretin (orexin) receptor 2	0.84952	0.0496724
ENSSSCG00000011629	ACAD11	acyl-CoA dehydrogenase family, member 11	0.415648	0.049726
ENSSSCG00000023393	ZBBX	zinc finger, B-box domain containing	-0.303951	0.049726
ENSSSCG00000015443	DLD	dihydrolipoamide dehydrogenase	0.313256	0.049726
ENSSSCG00000022516			0.520112	0.049726
ENSSSCG00000000084	ATF4	activating transcription factor 4 (tax-responsive enhancer element B67)	0.35205	0.049755
