# Supplementary material for: RNA sequencing reveals candidate genes and polymorphisms related to sperm DNA integrity in testis tissue from boars
Source: BMC Vet Res. 2017 Nov 28;13:362. doi: 10.1186/s12917-017-1279-x (PMC5706377; doi:10.1186/s12917-017-1279-x)
Supplement: Supplementary file 3 — High quality SNPs occurring in differentially expressed genes in Landrace. The SNPs are presented with Ensembl gene id, gene name, FDR value of differentially expressed gene, chromosome (SSC), position, reference allele and alternate allele, as well as effect, impact according to SnpEff and dbSNP ID. (XLSX 100 kb) [file 12917_2017_1279_MOESM3_ESM.xlsx]

## Sheet: Ark1
Gene ID	Gene	FDR	SSC	Position	Reference allele	Alternate allele	SnpEff effect	SnpEff impact	dbSNP_ID
ENSSSCG00000000263		0.0428816873430018	5	18904990	T	C	synonymous_variant	LOW	rs320953156
ENSSSCG00000000263		0.0428816873430018	5	18906718	T	C	synonymous_variant	LOW	rs328528782
ENSSSCG00000000263		0.0428816873430018	5	18908142	G	A	synonymous_variant	LOW	rs332825860
ENSSSCG00000000263		0.0428816873430018	5	18904461	T	G	synonymous_variant	LOW	rs334098472
ENSSSCG00000000263		0.0428816873430018	5	18904816	G	C	synonymous_variant	LOW	rs338040566
ENSSSCG00000000263		0.0428816873430018	5	18907457	G	A	synonymous_variant	LOW	rs339092533
ENSSSCG00000000263		0.0428816873430018	5	18902490	T	C	missense_variant	MODERATE	rs80874701
ENSSSCG00000000293	ITGA5	0.01681642553143	5	20448018	G	A	synonymous_variant	LOW	rs319370679
ENSSSCG00000000293	ITGA5	0.01681642553143	5	20445297	C	T	synonymous_variant	LOW	rs329342844
ENSSSCG00000000293	ITGA5	0.01681642553143	5	20456665	T	G	synonymous_variant,3_prime_UTR_variant,non_coding_exon_variant	LOW,MODIFIER,MODIFIER	rs45432163
ENSSSCG00000000293	ITGA5	0.01681642553143	5	20456657	A	G	synonymous_variant,3_prime_UTR_variant,non_coding_exon_variant	LOW,MODIFIER,MODIFIER	rs45432164
ENSSSCG00000000293	ITGA5	0.01681642553143	5	20456473	G	C	synonymous_variant,3_prime_UTR_variant,non_coding_exon_variant	LOW,MODIFIER,MODIFIER	rs45432168
ENSSSCG00000000293	ITGA5	0.01681642553143	5	20456398	T	C	synonymous_variant,3_prime_UTR_variant,non_coding_exon_variant	LOW,MODIFIER,MODIFIER	rs45432169
ENSSSCG00000000293	ITGA5	0.01681642553143	5	20456392	T	C	synonymous_variant,3_prime_UTR_variant,non_coding_exon_variant	LOW,MODIFIER,MODIFIER	rs45432170
ENSSSCG00000000293	ITGA5	0.01681642553143	5	20446699	A	G	synonymous_variant	LOW	rs80938387
ENSSSCG00000000368	MMP19	0.0361590329684538	5	22761452	C	T	synonymous_variant	LOW	rs319482986
ENSSSCG00000000368	MMP19	0.0361590329684538	5	22765885	C	T	missense_variant	MODERATE	rs322122863
ENSSSCG00000000368	MMP19	0.0361590329684538	5	22762241	G	A	synonymous_variant	LOW	rs331600246
ENSSSCG00000000368	MMP19	0.0361590329684538	5	22762778	A	G	synonymous_variant	LOW	rs341730558
ENSSSCG00000000419		0.0406224188915099	5	24089434	C	T	missense_variant	MODERATE	rs695987823
ENSSSCG00000000419		0.0406224188915099	5	24093191	C	T	synonymous_variant	LOW	rs700948318
ENSSSCG00000000419		0.0406224188915099	5	24089449	C	G	missense_variant	MODERATE	rs701464948
ENSSSCG00000000504	PTPRB	0.00338310864208035	5	37245436	A	G	synonymous_variant	LOW	rs318881044
ENSSSCG00000000504	PTPRB	0.00338310864208035	5	37316320	G	C	missense_variant	MODERATE	rs323239308
ENSSSCG00000000504	PTPRB	0.00338310864208035	5	37309359	G	A	synonymous_variant	LOW	rs328836240
ENSSSCG00000000504	PTPRB	0.00338310864208035	5	37273308	A	G	synonymous_variant	LOW	rs331075092
ENSSSCG00000000604	ARHGDIB	0.0498877114554936	5	60986945	C	G	3_prime_UTR_variant	MODIFIER	rs323442245
ENSSSCG00000000604	ARHGDIB	0.0498877114554936	5	60987101	A	C	3_prime_UTR_variant	MODIFIER	rs323785635
ENSSSCG00000000604	ARHGDIB	0.0498877114554936	5	60986889	C	T	3_prime_UTR_variant	MODIFIER	rs331969747
ENSSSCG00000000620		0.0183387170030207	5	62807548	A	G	synonymous_variant	LOW	rs322384379
ENSSSCG00000000620		0.0183387170030207	5	62807602	A	G	synonymous_variant	LOW	rs81216086
ENSSSCG00000000675	C1R	0.00677197865086152	GL894246.2	8409	G	A	synonymous_variant	LOW
ENSSSCG00000000675	C1R	0.00677197865086152	GL894246.2	11250	C	T	synonymous_variant	LOW
ENSSSCG00000000675	C1R	0.00677197865086152	GL894246.2	15970	G	A	synonymous_variant	LOW
ENSSSCG00000000675	C1R	0.00677197865086152	GL894246.2	7943	G	C	3_prime_UTR_variant	MODIFIER
ENSSSCG00000000675	C1R	0.00677197865086152	GL894246.2	8439	G	A	synonymous_variant	LOW
ENSSSCG00000000675	C1R	0.00677197865086152	GL894246.2	8718	C	G	synonymous_variant	LOW
ENSSSCG00000000712		0.00677197865086152	5	67063848	A	G	synonymous_variant	LOW	rs318653363
ENSSSCG00000000712		0.00677197865086152	5	67067531	C	T	synonymous_variant	LOW	rs320925885
ENSSSCG00000000712		0.00677197865086152	5	67077359	C	T	missense_variant	MODERATE	rs321023378
ENSSSCG00000000712		0.00677197865086152	5	67077690	T	C	synonymous_variant	LOW	rs323277113
ENSSSCG00000000712		0.00677197865086152	5	67070252	T	C	synonymous_variant	LOW	rs323518295
ENSSSCG00000000712		0.00677197865086152	5	67055427	G	C	missense_variant	MODERATE	rs324947920
ENSSSCG00000000712		0.00677197865086152	5	67005497	T	C	start_lost,missense_variant	HIGH,MODERATE	rs328291649
ENSSSCG00000000712		0.00677197865086152	5	67026868	T	C	synonymous_variant	LOW	rs328558622
ENSSSCG00000000712		0.00677197865086152	5	67070243	A	G	synonymous_variant	LOW	rs329484416
ENSSSCG00000000712		0.00677197865086152	5	67053390	C	T	synonymous_variant	LOW	rs330616305
ENSSSCG00000000712		0.00677197865086152	5	67076829	A	C	synonymous_variant	LOW	rs331556363
ENSSSCG00000000712		0.00677197865086152	5	67055450	G	A	synonymous_variant	LOW	rs332719507
ENSSSCG00000000712		0.00677197865086152	5	67055530	C	T	missense_variant	MODERATE	rs339272043
ENSSSCG00000000712		0.00677197865086152	5	67070249	T	C	synonymous_variant	LOW	rs339712162
ENSSSCG00000000712		0.00677197865086152	5	67035536	T	C	synonymous_variant	LOW	rs341073192
ENSSSCG00000000712		0.00677197865086152	5	67064907	G	A	synonymous_variant	LOW	rs346395799
ENSSSCG00000000784	LRRK2	0.0406224188915099	5	74574769	G	A	missense_variant	MODERATE	rs318446665
ENSSSCG00000000784	LRRK2	0.0406224188915099	5	74639288	G	A	missense_variant	MODERATE	rs320716671
ENSSSCG00000000784	LRRK2	0.0406224188915099	5	74555182	C	T	synonymous_variant	LOW	rs322707812
ENSSSCG00000000784	LRRK2	0.0406224188915099	5	74570455	G	A	synonymous_variant	LOW	rs323678665
ENSSSCG00000000784	LRRK2	0.0406224188915099	5	74653751	C	T	3_prime_UTR_variant	MODIFIER	rs324957949
ENSSSCG00000000784	LRRK2	0.0406224188915099	5	74605161	C	A	synonymous_variant	LOW	rs325639067
ENSSSCG00000000784	LRRK2	0.0406224188915099	5	74654438	A	C	3_prime_UTR_variant	MODIFIER	rs327508310
ENSSSCG00000000784	LRRK2	0.0406224188915099	5	74601444	C	T	synonymous_variant	LOW	rs327695281
ENSSSCG00000000784	LRRK2	0.0406224188915099	5	74639343	T	C	synonymous_variant	LOW	rs331244156
ENSSSCG00000000784	LRRK2	0.0406224188915099	5	74574776	T	C	missense_variant	MODERATE	rs332426700
ENSSSCG00000000784	LRRK2	0.0406224188915099	5	74574354	T	C	synonymous_variant	LOW	rs333630586
ENSSSCG00000000784	LRRK2	0.0406224188915099	5	74613746	A	G	synonymous_variant	LOW	rs334486591
ENSSSCG00000000784	LRRK2	0.0406224188915099	5	74653853	G	A	3_prime_UTR_variant	MODIFIER	rs334494796
ENSSSCG00000000784	LRRK2	0.0406224188915099	5	74592921	G	A	synonymous_variant	LOW	rs334986620
ENSSSCG00000000784	LRRK2	0.0406224188915099	5	74655063	G	A	3_prime_UTR_variant	MODIFIER	rs337304715
ENSSSCG00000000784	LRRK2	0.0406224188915099	5	74654115	G	A	3_prime_UTR_variant	MODIFIER	rs339320802
ENSSSCG00000000784	LRRK2	0.0406224188915099	5	74530902	G	A	missense_variant	MODERATE	rs339683985
ENSSSCG00000000784	LRRK2	0.0406224188915099	5	74574792	G	A	synonymous_variant	LOW	rs341398962
ENSSSCG00000000784	LRRK2	0.0406224188915099	5	74632368	A	G	synonymous_variant	LOW	rs342505068
ENSSSCG00000000784	LRRK2	0.0406224188915099	5	74533419	T	A	synonymous_variant	LOW	rs344188521
ENSSSCG00000000784	LRRK2	0.0406224188915099	5	74654245	G	A	3_prime_UTR_variant	MODIFIER	rs345261958
ENSSSCG00000000784	LRRK2	0.0406224188915099	5	74653162	AT	A	3_prime_UTR_variant	MODIFIER	rs694925943
ENSSSCG00000000784	LRRK2	0.0406224188915099	5	74654258	CAA	CA	3_prime_UTR_variant	MODIFIER	rs788020135
ENSSSCG00000000784	LRRK2	0.0406224188915099	5	74650395	C	T	missense_variant	MODERATE	rs81210847
ENSSSCG00000001137	HIST1H1D	0.0113761032362647	7	22072900	G	A	synonymous_variant	LOW	rs325846723
ENSSSCG00000001137	HIST1H1D	0.0113761032362647	7	22073218	C	T	synonymous_variant	LOW	rs330681146
ENSSSCG00000001137	HIST1H1D	0.0113761032362647	7	22073093	A	G	missense_variant	MODERATE	rs337640442
ENSSSCG00000001231	SLA-1	0.0161210019967033	7	24748109	G	A	3_prime_UTR_variant	MODIFIER	rs341160812
ENSSSCG00000001231	SLA-1	0.0161210019967033	7	24749778	A	G	synonymous_variant	LOW	rs345265938
ENSSSCG00000001231	SLA-1	0.0161210019967033	7	24750661	T	C	missense_variant	MODERATE	rs691002806
ENSSSCG00000001231	SLA-1	0.0161210019967033	7	24751030	G	T,A	synonymous_variant,missense_variant	LOW,MODERATE	rs691189320
ENSSSCG00000001231	SLA-1	0.0161210019967033	7	24748437	C	T	3_prime_UTR_variant	MODIFIER	rs692361393
ENSSSCG00000001231	SLA-1	0.0161210019967033	7	24749380	G	A	synonymous_variant	LOW	rs692501467
ENSSSCG00000001231	SLA-1	0.0161210019967033	7	24750705	A	G	synonymous_variant	LOW	rs692715449
ENSSSCG00000001231	SLA-1	0.0161210019967033	7	24750962	T	A	missense_variant	MODERATE	rs693597951
ENSSSCG00000001231	SLA-1	0.0161210019967033	7	24748510	T	C	3_prime_UTR_variant	MODIFIER	rs694576696
ENSSSCG00000001231	SLA-1	0.0161210019967033	7	24751010	A	G	missense_variant	MODERATE	rs697065280
ENSSSCG00000001231	SLA-1	0.0161210019967033	7	24751087	C	A	synonymous_variant	LOW	rs697859427
ENSSSCG00000001231	SLA-1	0.0161210019967033	7	24750515	T	G	missense_variant	MODERATE	rs700393391
ENSSSCG00000001231	SLA-1	0.0161210019967033	7	24750662	C	T,G	missense_variant	MODERATE	rs700733262
ENSSSCG00000001231	SLA-1	0.0161210019967033	7	24751046	T	G	missense_variant	MODERATE	rs701463711
ENSSSCG00000001231	SLA-1	0.0161210019967033	7	24748377	C	G	3_prime_UTR_variant	MODIFIER	rs702709292
ENSSSCG00000001231	SLA-1	0.0161210019967033	7	24748298	A	G	3_prime_UTR_variant	MODIFIER	rs703999437
ENSSSCG00000001231	SLA-1	0.0161210019967033	7	24751202	A	G	missense_variant	MODERATE	rs704573805
ENSSSCG00000001231	SLA-1	0.0161210019967033	7	24750589	A	G	missense_variant	MODERATE	rs704960414
ENSSSCG00000001231	SLA-1	0.0161210019967033	7	24748414	C	A	3_prime_UTR_variant	MODIFIER	rs705996869
ENSSSCG00000001231	SLA-1	0.0161210019967033	7	24749348	T	G	missense_variant	MODERATE	rs707501377
ENSSSCG00000001231	SLA-1	0.0161210019967033	7	24751619	G	C	5_prime_UTR_variant	MODIFIER	rs708369610
ENSSSCG00000001231	SLA-1	0.0161210019967033	7	24750719	G	T	missense_variant	MODERATE	rs708713409
ENSSSCG00000001231	SLA-1	0.0161210019967033	7	24749398	G	C,A	synonymous_variant	LOW	rs708725304
ENSSSCG00000001231	SLA-1	0.0161210019967033	7	24750706	A	T	missense_variant	MODERATE	rs710624595
ENSSSCG00000001231	SLA-1	0.0161210019967033	7	24748234	C	G	3_prime_UTR_variant	MODIFIER	rs711311153
ENSSSCG00000001231	SLA-1	0.0161210019967033	7	24751008	T	A	missense_variant	MODERATE	rs711546249
ENSSSCG00000001231	SLA-1	0.0161210019967033	7	24751082	G	A	missense_variant	MODERATE	rs712068536
ENSSSCG00000001231	SLA-1	0.0161210019967033	7	24748268	G	C	3_prime_UTR_variant	MODIFIER	rs789718647
ENSSSCG00000001231	SLA-1	0.0161210019967033	7	24750981	C	T	missense_variant	MODERATE
ENSSSCG00000001231	SLA-1	0.0161210019967033	7	24751198	G	A	synonymous_variant	LOW
ENSSSCG00000001418	NEU1	0.00455007809284975	7	27853839	C	G	missense_variant	MODERATE	rs327215370
ENSSSCG00000001418	NEU1	0.00455007809284975	7	27853939	G	A	missense_variant	MODERATE	rs336119001
ENSSSCG00000001418	NEU1	0.00455007809284975	7	27857501	C	T	synonymous_variant	LOW	rs80811079
ENSSSCG00000001418	NEU1	0.00455007809284975	7	27857863	G	A	synonymous_variant	LOW	rs80854148
ENSSSCG00000001418	NEU1	0.00455007809284975	7	27857985	A	G	missense_variant	MODERATE	rs80857774
ENSSSCG00000001419	SLC44A4	0.000372460937553785	7	27850717	G	A	missense_variant	MODERATE	rs333753431
ENSSSCG00000001419	SLC44A4	0.000372460937553785	7	27850749	A	G	synonymous_variant	LOW	rs342570633
ENSSSCG00000001419	SLC44A4	0.000372460937553785	7	27841549	A	G	synonymous_variant	LOW	rs80978086
ENSSSCG00000001427	C4A	0.00379772294800085	7	27735205	G	A	synonymous_variant	LOW	rs318520454
ENSSSCG00000001427	C4A	0.00379772294800085	7	27743481	G	A	synonymous_variant	LOW	rs324866276
ENSSSCG00000001427	C4A	0.00379772294800085	7	27742109	T	C	synonymous_variant	LOW	rs327295863
ENSSSCG00000001427	C4A	0.00379772294800085	7	27737106	G	C	missense_variant	MODERATE	rs328789836
ENSSSCG00000001427	C4A	0.00379772294800085	7	27737514	G	A	synonymous_variant	LOW	rs329958702
ENSSSCG00000001427	C4A	0.00379772294800085	7	27740116	T	C	missense_variant	MODERATE	rs331126339
ENSSSCG00000001427	C4A	0.00379772294800085	7	27735319	C	G	synonymous_variant	LOW	rs332374742
ENSSSCG00000001427	C4A	0.00379772294800085	7	27740419	C	T	missense_variant	MODERATE	rs333205785
ENSSSCG00000001427	C4A	0.00379772294800085	7	27736632	G	T	synonymous_variant	LOW	rs336400993
ENSSSCG00000001427	C4A	0.00379772294800085	7	27737595	G	C	synonymous_variant	LOW	rs337852681
ENSSSCG00000001427	C4A	0.00379772294800085	7	27737795	A	G	synonymous_variant	LOW	rs339277473
ENSSSCG00000001427	C4A	0.00379772294800085	7	27742710	T	C	synonymous_variant	LOW	rs340191369
ENSSSCG00000001427	C4A	0.00379772294800085	7	27738983	T	C	missense_variant	MODERATE	rs80832458
ENSSSCG00000001453	SLA-DRA1	0.0135239938936241	7	29042041	C	T	3_prime_UTR_variant	MODIFIER	rs332260376
ENSSSCG00000001453	SLA-DRA1	0.0135239938936241	7	29039396	G	A	synonymous_variant	LOW	rs334808224
ENSSSCG00000001453	SLA-DRA1	0.0135239938936241	7	29039398	G	A	missense_variant	MODERATE	rs345849058
ENSSSCG00000001453	SLA-DRA1	0.0135239938936241	7	29039571	A	C	missense_variant	MODERATE	rs45434600
ENSSSCG00000001453	SLA-DRA1	0.0135239938936241	7	29042013	A	G	3_prime_UTR_variant	MODIFIER	rs55618951
ENSSSCG00000001453	SLA-DRA1	0.0135239938936241	7	29040724	A	G	synonymous_variant	LOW	rs55618952
ENSSSCG00000001453	SLA-DRA1	0.0135239938936241	7	29036655	G	A	synonymous_variant	LOW	rs80852859
ENSSSCG00000001456	SLA-DQA1	0.0161210019967033	7	29168866	G	C	missense_variant	MODERATE	rs320704256
ENSSSCG00000001456	SLA-DQA1	0.0161210019967033	7	29168905	C	A	missense_variant	MODERATE	rs321453909
ENSSSCG00000001456	SLA-DQA1	0.0161210019967033	7	29170130	C	T	missense_variant	MODERATE	rs321715270
ENSSSCG00000001456	SLA-DQA1	0.0161210019967033	7	29165010	G	T	5_prime_UTR_variant	MODIFIER	rs324846567
ENSSSCG00000001456	SLA-DQA1	0.0161210019967033	7	29165075	G	A	missense_variant	MODERATE	rs325589496
ENSSSCG00000001456	SLA-DQA1	0.0161210019967033	7	29170041	A	T,G	synonymous_variant	LOW	rs330127355
ENSSSCG00000001456	SLA-DQA1	0.0161210019967033	7	29168906	A	G	missense_variant	MODERATE	rs330768506
ENSSSCG00000001456	SLA-DQA1	0.0161210019967033	7	29170171	G	A	3_prime_UTR_variant	MODIFIER	rs331206441
ENSSSCG00000001456	SLA-DQA1	0.0161210019967033	7	29170588	C	T	3_prime_UTR_variant	MODIFIER	rs331273694
ENSSSCG00000001456	SLA-DQA1	0.0161210019967033	7	29170747	C	G	3_prime_UTR_variant	MODIFIER	rs333247683
ENSSSCG00000001456	SLA-DQA1	0.0161210019967033	7	29169700	T	C	synonymous_variant	LOW	rs336013946
ENSSSCG00000001456	SLA-DQA1	0.0161210019967033	7	29168859	C	T	synonymous_variant	LOW	rs337516349
ENSSSCG00000001456	SLA-DQA1	0.0161210019967033	7	29168827	C	T	missense_variant	MODERATE	rs337558998
ENSSSCG00000001456	SLA-DQA1	0.0161210019967033	7	29170343	T	A	splice_region_variant,3_prime_UTR_variant	LOW,MODIFIER	rs338338257
ENSSSCG00000001456	SLA-DQA1	0.0161210019967033	7	29170059	A	G	synonymous_variant	LOW	rs339225446
ENSSSCG00000001456	SLA-DQA1	0.0161210019967033	7	29170414	A	G	3_prime_UTR_variant	MODIFIER	rs339284882
ENSSSCG00000001456	SLA-DQA1	0.0161210019967033	7	29170664	C	T	3_prime_UTR_variant	MODIFIER	rs341669172
ENSSSCG00000001456	SLA-DQA1	0.0161210019967033	7	29170753	G	T	3_prime_UTR_variant	MODIFIER	rs341941924
ENSSSCG00000001456	SLA-DQA1	0.0161210019967033	7	29170631	A	G	3_prime_UTR_variant	MODIFIER	rs343488883
ENSSSCG00000001456	SLA-DQA1	0.0161210019967033	7	29165005	C	G	5_prime_UTR_variant	MODIFIER	rs80878201
ENSSSCG00000001456	SLA-DQA1	0.0161210019967033	7	29169645	A	G	missense_variant	MODERATE	rs80929898
ENSSSCG00000001457	SLA-DQB1	0.0406224188915099	7	29187032	T	G	missense_variant	MODERATE	rs330026913
ENSSSCG00000001457	SLA-DQB1	0.0406224188915099	7	29187045	C	T	missense_variant	MODERATE	rs335911640
ENSSSCG00000001457	SLA-DQB1	0.0406224188915099	7	29182812	G	A	synonymous_variant	LOW	rs339647440
ENSSSCG00000001457	SLA-DQB1	0.0406224188915099	7	29187013	C	A	synonymous_variant	LOW	rs343861302
ENSSSCG00000001457	SLA-DQB1	0.0406224188915099	7	29186980	G	T	synonymous_variant	LOW	rs694525889
ENSSSCG00000001457	SLA-DQB1	0.0406224188915099	7	29182111	C	T	missense_variant	MODERATE	rs80811811
ENSSSCG00000001457	SLA-DQB1	0.0406224188915099	7	29187117	C	T	missense_variant	MODERATE	rs80870714
ENSSSCG00000001457	SLA-DQB1	0.0406224188915099	7	29187074	G	T	missense_variant	MODERATE	rs80904563
ENSSSCG00000001457	SLA-DQB1	0.0406224188915099	7	29187021	C	G	missense_variant	MODERATE	rs80904751
ENSSSCG00000001469	SLA-DMB	0.0498877114554936	7	29486216	C	G	3_prime_UTR_variant	MODIFIER	rs320894132
ENSSSCG00000001469	SLA-DMB	0.0498877114554936	7	29490723	G	A	synonymous_variant	LOW	rs80999043
ENSSSCG00000001470	HLA-DMA	0.0402107836925732	7	29501131	C	T	missense_variant,non_coding_exon_variant	MODERATE,MODIFIER	rs345411844
ENSSSCG00000001470	HLA-DMA	0.0402107836925732	7	29501309	A	G	synonymous_variant,non_coding_exon_variant	LOW,MODIFIER	rs80929145
ENSSSCG00000001470	HLA-DMA	0.0402107836925732	7	29501254	T	C	missense_variant,non_coding_exon_variant	MODERATE,MODIFIER	rs80998725
ENSSSCG00000001544	TEAD3	0.0322486920168644	7	36087935	A	G	synonymous_variant	LOW	rs326673416
ENSSSCG00000001711	CLIC5	0.0361599406225499	7	47070413	T	G	5_prime_UTR_variant	MODIFIER	rs320573379
ENSSSCG00000001711	CLIC5	0.0361599406225499	7	46950257	A	G	3_prime_UTR_variant	MODIFIER	rs702110138
ENSSSCG00000001711	CLIC5	0.0361599406225499	7	47070450	ACC	AC	5_prime_UTR_variant	MODIFIER	rs706326278
ENSSSCG00000001711	CLIC5	0.0361599406225499	7	47070452	CA	C	5_prime_UTR_variant	MODIFIER	rs706326278
ENSSSCG00000001711	CLIC5	0.0361599406225499	7	46950223	T	C	3_prime_UTR_variant	MODIFIER	rs710852535
ENSSSCG00000001711	CLIC5	0.0361599406225499	7	46950241	G	T	3_prime_UTR_variant	MODIFIER	rs712698928
ENSSSCG00000001711	CLIC5	0.0361599406225499	7	46950357	C	G	synonymous_variant	LOW	rs791813616
ENSSSCG00000001711	CLIC5	0.0361599406225499	7	46950108	C	T	3_prime_UTR_variant	MODIFIER
ENSSSCG00000001711	CLIC5	0.0361599406225499	7	46950139	G	A	3_prime_UTR_variant	MODIFIER
ENSSSCG00000001711	CLIC5	0.0361599406225499	7	46950149	C	T	3_prime_UTR_variant	MODIFIER
ENSSSCG00000001711	CLIC5	0.0361599406225499	7	46948686	C	T	3_prime_UTR_variant	MODIFIER
ENSSSCG00000001711	CLIC5	0.0361599406225499	7	46949321	A	G	3_prime_UTR_variant	MODIFIER
ENSSSCG00000001711	CLIC5	0.0361599406225499	7	46949112	T	C	3_prime_UTR_variant	MODIFIER
ENSSSCG00000001711	CLIC5	0.0361599406225499	7	46949113	G	A	3_prime_UTR_variant	MODIFIER
ENSSSCG00000001711	CLIC5	0.0361599406225499	7	46949286	C	T	3_prime_UTR_variant	MODIFIER
ENSSSCG00000001711	CLIC5	0.0361599406225499	7	46949019	C	T	3_prime_UTR_variant	MODIFIER
ENSSSCG00000001711	CLIC5	0.0361599406225499	7	46948681	G	A	3_prime_UTR_variant	MODIFIER
ENSSSCG00000001711	CLIC5	0.0361599406225499	7	46949330	G	A	3_prime_UTR_variant	MODIFIER
ENSSSCG00000001711	CLIC5	0.0361599406225499	7	46948673	G	A	3_prime_UTR_variant	MODIFIER
ENSSSCG00000001711	CLIC5	0.0361599406225499	7	46948919	G	A	3_prime_UTR_variant	MODIFIER
ENSSSCG00000001711	CLIC5	0.0361599406225499	7	46948973	A	T,G	3_prime_UTR_variant	MODIFIER
ENSSSCG00000001711	CLIC5	0.0361599406225499	7	46949142	T	A	3_prime_UTR_variant	MODIFIER
ENSSSCG00000001711	CLIC5	0.0361599406225499	7	46949210	T	C	3_prime_UTR_variant	MODIFIER
ENSSSCG00000001711	CLIC5	0.0361599406225499	7	46949252	C	T	3_prime_UTR_variant	MODIFIER
ENSSSCG00000001711	CLIC5	0.0361599406225499	7	46948841	A	G	3_prime_UTR_variant	MODIFIER
ENSSSCG00000001711	CLIC5	0.0361599406225499	7	46949358	C	T	3_prime_UTR_variant	MODIFIER
ENSSSCG00000001711	CLIC5	0.0361599406225499	7	46949526	T	G	3_prime_UTR_variant	MODIFIER
ENSSSCG00000001725	ADGRF5	0.0165486671284871	7	48324147	T	C	synonymous_variant	LOW	rs318882226
ENSSSCG00000001725	ADGRF5	0.0165486671284871	7	48320986	C	T	synonymous_variant	LOW	rs320231441
ENSSSCG00000001725	ADGRF5	0.0165486671284871	7	48371145	A	G	synonymous_variant	LOW	rs330983773
ENSSSCG00000001725	ADGRF5	0.0165486671284871	7	48317688	G	A	synonymous_variant	LOW	rs335837555
ENSSSCG00000001725	ADGRF5	0.0165486671284871	7	48320839	T	C	synonymous_variant	LOW	rs336539871
ENSSSCG00000001725	ADGRF5	0.0165486671284871	7	48324132	G	A	synonymous_variant	LOW	rs338658360
ENSSSCG00000001725	ADGRF5	0.0165486671284871	7	48333670	G	A	synonymous_variant	LOW	rs338918988
ENSSSCG00000001725	ADGRF5	0.0165486671284871	7	48362294	T	C	synonymous_variant	LOW	rs344993119
ENSSSCG00000001725	ADGRF5	0.0165486671284871	7	48307790	C	T	synonymous_variant	LOW	rs80995185
ENSSSCG00000001770	CTSH	0.0389077864434078	7	53623348	G	A	3_prime_UTR_variant	MODIFIER	rs196953219
ENSSSCG00000001770	CTSH	0.0389077864434078	7	53637856	T	C	synonymous_variant	LOW	rs329507224
ENSSSCG00000001770	CTSH	0.0389077864434078	7	53644090	C	T	missense_variant	MODERATE
ENSSSCG00000001770	CTSH	0.0389077864434078	7	53623221	T	G	3_prime_UTR_variant	MODIFIER
ENSSSCG00000001780	FAH	0.0150340723284553	7	54582545	G	A	synonymous_variant	LOW	rs318854332
ENSSSCG00000001780	FAH	0.0150340723284553	7	54590695	G	T	synonymous_variant	LOW	rs319131367
ENSSSCG00000001780	FAH	0.0150340723284553	7	54579600	T	C	synonymous_variant	LOW	rs320070436
ENSSSCG00000001780	FAH	0.0150340723284553	7	54596190	G	T	synonymous_variant	LOW	rs322478579
ENSSSCG00000001780	FAH	0.0150340723284553	7	54596310	G	A	3_prime_UTR_variant	MODIFIER	rs325126490
ENSSSCG00000001780	FAH	0.0150340723284553	7	54581678	G	A	synonymous_variant	LOW	rs327667036
ENSSSCG00000001780	FAH	0.0150340723284553	7	54585108	C	T	synonymous_variant	LOW	rs329494517
ENSSSCG00000001780	FAH	0.0150340723284553	7	54579630	C	T	synonymous_variant	LOW	rs331188458
ENSSSCG00000001780	FAH	0.0150340723284553	7	54596259	G	A	3_prime_UTR_variant	MODIFIER	rs333959765
ENSSSCG00000001780	FAH	0.0150340723284553	7	54564644	G	T	missense_variant	MODERATE	rs337342095
ENSSSCG00000001780	FAH	0.0150340723284553	7	54579639	G	A	synonymous_variant	LOW	rs341091799
ENSSSCG00000001780	FAH	0.0150340723284553	7	54585144	C	T	synonymous_variant	LOW	rs343627654
ENSSSCG00000001780	FAH	0.0150340723284553	7	54582575	A	T	synonymous_variant	LOW	rs80837741
ENSSSCG00000001780	FAH	0.0150340723284553	7	54581683	G	A	missense_variant	MODERATE	rs80979570
ENSSSCG00000001818	FES	0.0154456401550951	7	58514675	A	G	synonymous_variant	LOW	rs80855811
ENSSSCG00000001952	NFKBIA	0.0497712486838	7	69417671	G	A	5_prime_UTR_variant	MODIFIER	rs324959074
ENSSSCG00000001952	NFKBIA	0.0497712486838	7	69417765	T	C	synonymous_variant	LOW	rs80982639
ENSSSCG00000001987	RIPK3	0.0459979518525571	7	80226064	A	G	3_prime_UTR_variant	MODIFIER	rs324801428
ENSSSCG00000002012	CARMIL3	0.0158120880569156	7	80509267	G	T	synonymous_variant	LOW	rs80865487
ENSSSCG00000002012	CARMIL3	0.0158120880569156	7	80493233	A	T	synonymous_variant	LOW
ENSSSCG00000002012	CARMIL3	0.0158120880569156	7	80493232	C	T	missense_variant	MODERATE
ENSSSCG00000002297	RDH12	0.0324292074854916	7	97800211	C	T	synonymous_variant	LOW	rs342396432
ENSSSCG00000002341		0.0193084242250198	7	102393972	G	A	missense_variant	MODERATE	rs320627564
ENSSSCG00000002341		0.0193084242250198	7	102392681	T	C	synonymous_variant	LOW	rs324394184
ENSSSCG00000002341		0.0193084242250198	7	102396848	G	A	synonymous_variant	LOW	rs327501421
ENSSSCG00000002341		0.0193084242250198	7	102392693	G	A	synonymous_variant	LOW	rs334678038
ENSSSCG00000002341		0.0193084242250198	7	102408837	G	A	missense_variant	MODERATE	rs336999681
ENSSSCG00000002341		0.0193084242250198	7	102393504	G	A	missense_variant	MODERATE	rs337693593
ENSSSCG00000002341		0.0193084242250198	7	102414609	G	A	synonymous_variant	LOW	rs342990257
ENSSSCG00000002797		0.0459979518525571	6	18505227	G	T	synonymous_variant	LOW	rs344785809
ENSSSCG00000002829	MMP2	0.0281052386643372	6	27549866	A	G	synonymous_variant	LOW	rs324317381
ENSSSCG00000002829	MMP2	0.0281052386643372	6	27547755	T	C	synonymous_variant	LOW	rs332212506
ENSSSCG00000002829	MMP2	0.0281052386643372	6	27529171	G	A	synonymous_variant	LOW	rs342852839
ENSSSCG00000002829	MMP2	0.0281052386643372	6	27526788	G	C	3_prime_UTR_variant	MODIFIER	rs45431984
ENSSSCG00000002829	MMP2	0.0281052386643372	6	27527106	T	C	3_prime_UTR_variant	MODIFIER	rs45431985
ENSSSCG00000002829	MMP2	0.0281052386643372	6	27527117	C	T	3_prime_UTR_variant	MODIFIER	rs45431986
ENSSSCG00000002965	ACTN4	0.0129535472861789	6	43114202	A	G	synonymous_variant	LOW	rs320117149
ENSSSCG00000002965	ACTN4	0.0129535472861789	6	43121782	T	C	synonymous_variant	LOW	rs321174472
ENSSSCG00000002965	ACTN4	0.0129535472861789	6	43122832	C	T	synonymous_variant	LOW	rs321242866
ENSSSCG00000002965	ACTN4	0.0129535472861789	6	43120251	G	A	synonymous_variant	LOW	rs329723385
ENSSSCG00000002965	ACTN4	0.0129535472861789	6	43103286	T	C	synonymous_variant	LOW	rs329789707
ENSSSCG00000002965	ACTN4	0.0129535472861789	6	43105858	G	A	synonymous_variant	LOW	rs334076541
ENSSSCG00000002965	ACTN4	0.0129535472861789	6	43113701	A	G	synonymous_variant	LOW	rs334381977
ENSSSCG00000002965	ACTN4	0.0129535472861789	6	43117363	T	C	synonymous_variant	LOW	rs334511646
ENSSSCG00000002965	ACTN4	0.0129535472861789	6	43045618	A	G	5_prime_UTR_variant	MODIFIER	rs339947886
ENSSSCG00000002965	ACTN4	0.0129535472861789	6	43120332	C	T	synonymous_variant	LOW	rs341471392
ENSSSCG00000002965	ACTN4	0.0129535472861789	6	43113599	G	A	synonymous_variant	LOW	rs342744173
ENSSSCG00000002965	ACTN4	0.0129535472861789	6	43124825	C	T	synonymous_variant	LOW	rs710040480
ENSSSCG00000002965	ACTN4	0.0129535472861789	6	43099563	A	G	synonymous_variant	LOW	rs81325782
ENSSSCG00000003105	SLC1A5	0.0204094937228382	6	48031641	G	A	5_prime_UTR_premature_start_codon_gain_variant,5_prime_UTR_variant	LOW,MODIFIER	rs81316203
ENSSSCG00000003130	SULT2A1	0.0471167011495457	6	49117861	G	A	synonymous_variant	LOW	rs333800786
ENSSSCG00000003130	SULT2A1	0.0471167011495457	6	49119795	G	A	5_prime_UTR_premature_start_codon_gain_variant,5_prime_UTR_variant	LOW,MODIFIER	rs338889815
ENSSSCG00000003154	GYS1	0.0274598119489507	6	50095055	C	T	3_prime_UTR_variant	MODIFIER	rs320922163
ENSSSCG00000003154	GYS1	0.0274598119489507	6	50093624	G	T	3_prime_UTR_variant	MODIFIER	rs322935183
ENSSSCG00000003154	GYS1	0.0274598119489507	6	50093751	T	C	3_prime_UTR_variant	MODIFIER	rs327343776
ENSSSCG00000003154	GYS1	0.0274598119489507	6	50093936	A	G	3_prime_UTR_variant	MODIFIER	rs339351385
ENSSSCG00000003154	GYS1	0.0274598119489507	6	50096119	G	C	3_prime_UTR_variant	MODIFIER	rs55619186
ENSSSCG00000003187	FCGRT	0.0101020007553063	6	50327817	T	C	3_prime_UTR_variant	MODIFIER	rs329151980
ENSSSCG00000003514		0.0114192351161254	6	73944776	G	A	synonymous_variant	LOW	rs319790452
ENSSSCG00000003514		0.0114192351161254	6	73946578	G	A	synonymous_variant	LOW	rs322051995
ENSSSCG00000003514		0.0114192351161254	6	73941234	C	T	synonymous_variant	LOW	rs323261454
ENSSSCG00000003514		0.0114192351161254	6	73937986	T	C	synonymous_variant	LOW	rs323924234
ENSSSCG00000003514		0.0114192351161254	6	73943214	C	T	synonymous_variant	LOW	rs324778346
ENSSSCG00000003514		0.0114192351161254	6	73938147	C	T	synonymous_variant	LOW	rs327184768
ENSSSCG00000003514		0.0114192351161254	6	73925074	G	A	5_prime_UTR_variant	MODIFIER	rs327438728
ENSSSCG00000003514		0.0114192351161254	6	73933684	A	G	synonymous_variant	LOW	rs327647903
ENSSSCG00000003514		0.0114192351161254	6	73933117	G	A	synonymous_variant	LOW	rs327715942
ENSSSCG00000003514		0.0114192351161254	6	73933142	G	A	missense_variant	MODERATE	rs329850020
ENSSSCG00000003514		0.0114192351161254	6	73944830	C	T	synonymous_variant	LOW	rs331955588
ENSSSCG00000003514		0.0114192351161254	6	73946873	A	G	synonymous_variant	LOW	rs332537127
ENSSSCG00000003514		0.0114192351161254	6	73941117	G	A	synonymous_variant	LOW	rs332537874
ENSSSCG00000003514		0.0114192351161254	6	73943232	G	C	synonymous_variant	LOW	rs333173155
ENSSSCG00000003514		0.0114192351161254	6	73946698	C	T	synonymous_variant	LOW	rs333355033
ENSSSCG00000003514		0.0114192351161254	6	73944662	C	T	synonymous_variant	LOW	rs335704562
ENSSSCG00000003514		0.0114192351161254	6	73926218	C	T	5_prime_UTR_premature_start_codon_gain_variant,5_prime_UTR_variant	LOW,MODIFIER	rs338451268
ENSSSCG00000003514		0.0114192351161254	6	73934801	A	G	missense_variant	MODERATE	rs340198566
ENSSSCG00000003514		0.0114192351161254	6	73943190	G	A	synonymous_variant	LOW	rs341104145
ENSSSCG00000003514		0.0114192351161254	6	73925392	C	G	5_prime_UTR_variant	MODIFIER	rs341774951
ENSSSCG00000003514		0.0114192351161254	6	73933361	C	T	synonymous_variant	LOW	rs343117284
ENSSSCG00000003514		0.0114192351161254	6	73927466	C	T	synonymous_variant	LOW	rs343625792
ENSSSCG00000003514		0.0114192351161254	6	73937917	C	T	synonymous_variant	LOW	rs343686924
ENSSSCG00000003514		0.0114192351161254	6	73946903	A	C	synonymous_variant	LOW	rs344180343
ENSSSCG00000003514		0.0114192351161254	6	73938189	C	T	synonymous_variant	LOW	rs345461327
ENSSSCG00000003514		0.0114192351161254	6	73943097	T	C	synonymous_variant	LOW	rs81388867
ENSSSCG00000003514		0.0114192351161254	6	73943091	T	C	synonymous_variant	LOW	rs81388868
ENSSSCG00000003514		0.0114192351161254	6	73938165	C	G	synonymous_variant	LOW	rs81388870
ENSSSCG00000003514		0.0114192351161254	6	73937953	G	A	synonymous_variant	LOW	rs81388871
ENSSSCG00000003514		0.0114192351161254	6	73937929	G	A	synonymous_variant	LOW	rs81388872
ENSSSCG00000004058		0.0402107836925732	1	10431913	T	C	3_prime_UTR_variant	MODIFIER	rs322816611
ENSSSCG00000004058		0.0402107836925732	1	10428561	T	C	synonymous_variant	LOW	rs336533217
ENSSSCG00000004058		0.0402107836925732	1	10423553	G	A	synonymous_variant	LOW	rs338912100
ENSSSCG00000004058		0.0402107836925732	1	10430967	C	T	synonymous_variant	LOW	rs80829808
ENSSSCG00000004058		0.0402107836925732	1	10423528	G	A	missense_variant	MODERATE
ENSSSCG00000004207		0.000399556815994549	1	37335720	C	T	synonymous_variant	LOW	rs328051075
ENSSSCG00000004207		0.000399556815994549	1	37497134	C	T	synonymous_variant	LOW	rs332869277
ENSSSCG00000004207		0.000399556815994549	1	37335771	G	A	synonymous_variant	LOW	rs337819196
ENSSSCG00000004207		0.000399556815994549	1	37327570	G	A	synonymous_variant	LOW	rs343390325
ENSSSCG00000004207		0.000399556815994549	1	37497170	C	T	synonymous_variant	LOW	rs345923646
ENSSSCG00000004207		0.000399556815994549	1	37210014	G	A	synonymous_variant	LOW
ENSSSCG00000004207		0.000399556815994549	1	37230506	A	G	synonymous_variant	LOW
ENSSSCG00000004207		0.000399556815994549	1	37210001	A	G	missense_variant	MODERATE
ENSSSCG00000004207		0.000399556815994549	1	37316225	A	G	synonymous_variant	LOW
ENSSSCG00000004209	PTPRK	0.0493479214970908	1	38708655	A	G	synonymous_variant	LOW	rs320491538
ENSSSCG00000004209	PTPRK	0.0493479214970908	1	38839783	C	T	3_prime_UTR_variant	MODIFIER	rs320841869
ENSSSCG00000004209	PTPRK	0.0493479214970908	1	38808903	A	G	synonymous_variant	LOW	rs322830577
ENSSSCG00000004209	PTPRK	0.0493479214970908	1	38722132	G	A	missense_variant	MODERATE	rs325687252
ENSSSCG00000004209	PTPRK	0.0493479214970908	1	38839270	A	G	3_prime_UTR_variant	MODIFIER	rs328308455
ENSSSCG00000004209	PTPRK	0.0493479214970908	1	38479727	G	A	synonymous_variant	LOW	rs329682029
ENSSSCG00000004209	PTPRK	0.0493479214970908	1	38838509	C	G	3_prime_UTR_variant	MODIFIER	rs333475125
ENSSSCG00000004209	PTPRK	0.0493479214970908	1	38611205	A	C	missense_variant	MODERATE	rs336015004
ENSSSCG00000004209	PTPRK	0.0493479214970908	1	38839386	A	G	3_prime_UTR_variant	MODIFIER	rs339289545
ENSSSCG00000004209	PTPRK	0.0493479214970908	1	38708916	G	A	synonymous_variant	LOW	rs339550355
ENSSSCG00000004209	PTPRK	0.0493479214970908	1	38839522	A	G	3_prime_UTR_variant	MODIFIER	rs342924777
ENSSSCG00000004209	PTPRK	0.0493479214970908	1	38821838	T	A	synonymous_variant	LOW	rs345756967
ENSSSCG00000004209	PTPRK	0.0493479214970908	1	38803681	A	G	synonymous_variant	LOW	rs345777315
ENSSSCG00000004209	PTPRK	0.0493479214970908	1	38835498	T	C	synonymous_variant	LOW
ENSSSCG00000004314	PM20D2	0.0440330615103701	1	63966464	A	C	missense_variant	MODERATE	rs319693355
ENSSSCG00000004314	PM20D2	0.0440330615103701	1	63966601	T	C	synonymous_variant	LOW	rs329105625
ENSSSCG00000004314	PM20D2	0.0440330615103701	1	63991553	C	T	synonymous_variant	LOW	rs329935182
ENSSSCG00000004314	PM20D2	0.0440330615103701	1	63966149	G	A	5_prime_UTR_variant	MODIFIER	rs339778904
ENSSSCG00000004314	PM20D2	0.0440330615103701	1	63966400	G	T	synonymous_variant	LOW	rs340130195
ENSSSCG00000004314	PM20D2	0.0440330615103701	1	63966613	G	A	synonymous_variant	LOW	rs342400151
ENSSSCG00000004314	PM20D2	0.0440330615103701	1	63966303	A	G	missense_variant	MODERATE	rs80863391
ENSSSCG00000004587	MYO1E	0.0411087664148952	1	124900520	C	T	3_prime_UTR_variant	MODIFIER	rs318672170
ENSSSCG00000004587	MYO1E	0.0411087664148952	1	124862185	T	C	synonymous_variant	LOW	rs326146399
ENSSSCG00000004587	MYO1E	0.0411087664148952	1	124822690	C	T	synonymous_variant	LOW	rs331441795
ENSSSCG00000004587	MYO1E	0.0411087664148952	1	124814877	G	A	synonymous_variant	LOW	rs337326501
ENSSSCG00000005022	NIN	0.0411293668440118	1	200806512	C	T	synonymous_variant	LOW	rs319230750
ENSSSCG00000005022	NIN	0.0411293668440118	1	200806017	A	G	synonymous_variant	LOW	rs80859173
ENSSSCG00000005710	LAMC3	0.0100863817259362	1	305097977	G	A	3_prime_UTR_variant	MODIFIER	rs320390797
ENSSSCG00000005710	LAMC3	0.0100863817259362	1	305097605	C	T	3_prime_UTR_variant	MODIFIER	rs321212706
ENSSSCG00000005710	LAMC3	0.0100863817259362	1	305098201	G	C	3_prime_UTR_variant	MODIFIER	rs321525920
ENSSSCG00000005710	LAMC3	0.0100863817259362	1	305097382	C	G	3_prime_UTR_variant	MODIFIER	rs321782828
ENSSSCG00000005710	LAMC3	0.0100863817259362	1	305097689	T	C	3_prime_UTR_variant	MODIFIER	rs322085728
ENSSSCG00000005710	LAMC3	0.0100863817259362	1	305097733	C	T	3_prime_UTR_variant	MODIFIER	rs322724820
ENSSSCG00000005710	LAMC3	0.0100863817259362	1	305097417	G	A	3_prime_UTR_variant	MODIFIER	rs326207004
ENSSSCG00000005710	LAMC3	0.0100863817259362	1	305097512	T	G	3_prime_UTR_variant	MODIFIER	rs326536840
ENSSSCG00000005710	LAMC3	0.0100863817259362	1	305098003	T	C	3_prime_UTR_variant	MODIFIER	rs326561443
ENSSSCG00000005710	LAMC3	0.0100863817259362	1	305097092	A	G	3_prime_UTR_variant	MODIFIER	rs329901818
ENSSSCG00000005710	LAMC3	0.0100863817259362	1	305097483	T	C	3_prime_UTR_variant	MODIFIER	rs332396203
ENSSSCG00000005710	LAMC3	0.0100863817259362	1	305076425	C	T	missense_variant	MODERATE	rs332436701
ENSSSCG00000005710	LAMC3	0.0100863817259362	1	305097035	C	T	synonymous_variant	LOW	rs333000115
ENSSSCG00000005710	LAMC3	0.0100863817259362	1	305097399	A	G	3_prime_UTR_variant	MODIFIER	rs334411077
ENSSSCG00000005710	LAMC3	0.0100863817259362	1	305096844	A	G	missense_variant	MODERATE	rs334750611
ENSSSCG00000005710	LAMC3	0.0100863817259362	1	305097700	T	G	3_prime_UTR_variant	MODIFIER	rs335050599
ENSSSCG00000005710	LAMC3	0.0100863817259362	1	304979557	G	T	synonymous_variant	LOW	rs337929728
ENSSSCG00000005710	LAMC3	0.0100863817259362	1	305097507	C	T	3_prime_UTR_variant	MODIFIER	rs338606067
ENSSSCG00000005710	LAMC3	0.0100863817259362	1	305080820	G	A	missense_variant	MODERATE	rs340544403
ENSSSCG00000005710	LAMC3	0.0100863817259362	1	305097158	C	T	3_prime_UTR_variant	MODIFIER	rs341854200
ENSSSCG00000005710	LAMC3	0.0100863817259362	1	305098310	T	C	3_prime_UTR_variant	MODIFIER	rs342791745
ENSSSCG00000005710	LAMC3	0.0100863817259362	1	305097685	G	C	3_prime_UTR_variant	MODIFIER	rs342852841
ENSSSCG00000005710	LAMC3	0.0100863817259362	1	305097488	G	A	3_prime_UTR_variant	MODIFIER	rs343480913
ENSSSCG00000005710	LAMC3	0.0100863817259362	1	305097785	G	C	3_prime_UTR_variant	MODIFIER	rs345424810
ENSSSCG00000005710	LAMC3	0.0100863817259362	1	305096903	G	A	synonymous_variant	LOW	rs80963724
ENSSSCG00000005710	LAMC3	0.0100863817259362	1	305096993	G	A	synonymous_variant	LOW	rs80997427
ENSSSCG00000005710	LAMC3	0.0100863817259362	1	304979592	C	T	missense_variant	MODERATE
ENSSSCG00000005710	LAMC3	0.0100863817259362	1	305097231	A	G	3_prime_UTR_variant	MODIFIER
ENSSSCG00000005997	COL14A1	0.0268033134578821	4	19718412	G	A	synonymous_variant	LOW	rs322523102
ENSSSCG00000005997	COL14A1	0.0268033134578821	4	19716337	A	G	3_prime_UTR_variant	MODIFIER	rs323910297
ENSSSCG00000005997	COL14A1	0.0268033134578821	4	19880645	G	A	synonymous_variant	LOW	rs324069956
ENSSSCG00000005997	COL14A1	0.0268033134578821	4	19886784	C	T	synonymous_variant	LOW	rs324990670
ENSSSCG00000005997	COL14A1	0.0268033134578821	4	19824129	G	A	synonymous_variant	LOW	rs326654659
ENSSSCG00000005997	COL14A1	0.0268033134578821	4	19863851	G	A	synonymous_variant	LOW	rs327750385
ENSSSCG00000005997	COL14A1	0.0268033134578821	4	19884679	T	C	missense_variant	MODERATE	rs328271835
ENSSSCG00000005997	COL14A1	0.0268033134578821	4	19778190	C	A	synonymous_variant	LOW	rs328325688
ENSSSCG00000005997	COL14A1	0.0268033134578821	4	19894386	A	G	synonymous_variant	LOW	rs332351046
ENSSSCG00000005997	COL14A1	0.0268033134578821	4	19796284	C	G	synonymous_variant	LOW	rs332752649
ENSSSCG00000005997	COL14A1	0.0268033134578821	4	19872339	A	G	synonymous_variant	LOW	rs332788614
ENSSSCG00000005997	COL14A1	0.0268033134578821	4	19880702	A	G	synonymous_variant	LOW	rs333374371
ENSSSCG00000005997	COL14A1	0.0268033134578821	4	19716399	T	C	3_prime_UTR_variant	MODIFIER	rs333684738
ENSSSCG00000005997	COL14A1	0.0268033134578821	4	19824156	A	G	synonymous_variant	LOW	rs335388338
ENSSSCG00000005997	COL14A1	0.0268033134578821	4	19716428	G	A	3_prime_UTR_variant	MODIFIER	rs339334514
ENSSSCG00000005997	COL14A1	0.0268033134578821	4	19863923	A	G	synonymous_variant	LOW	rs340020245
ENSSSCG00000005997	COL14A1	0.0268033134578821	4	19716300	A	C	3_prime_UTR_variant	MODIFIER	rs345080984
ENSSSCG00000005997	COL14A1	0.0268033134578821	4	19716350	C	A	3_prime_UTR_variant	MODIFIER	rs701968734
ENSSSCG00000006001	ENPP2	0.0126199105849924	4	20426210	C	T	synonymous_variant	LOW	rs328399159
ENSSSCG00000006001	ENPP2	0.0126199105849924	4	20415035	C	T	synonymous_variant	LOW	rs329469199
ENSSSCG00000006003	MAL2	0.0388747825661061	4	20614953	C	T	3_prime_UTR_variant	MODIFIER	rs318817163
ENSSSCG00000006003	MAL2	0.0388747825661061	4	20614917	T	C	3_prime_UTR_variant	MODIFIER	rs327422199
ENSSSCG00000006003	MAL2	0.0388747825661061	4	20614239	C	T	3_prime_UTR_variant	MODIFIER	rs328989862
ENSSSCG00000006003	MAL2	0.0388747825661061	4	20615585	C	T	3_prime_UTR_variant	MODIFIER	rs331352516
ENSSSCG00000006003	MAL2	0.0388747825661061	4	20614002	T	C	3_prime_UTR_variant	MODIFIER	rs331456366
ENSSSCG00000006003	MAL2	0.0388747825661061	4	20614383	T	C	3_prime_UTR_variant	MODIFIER	rs333226201
ENSSSCG00000006003	MAL2	0.0388747825661061	4	20615049	G	A	3_prime_UTR_variant	MODIFIER	rs340351674
ENSSSCG00000006003	MAL2	0.0388747825661061	4	20615630	T	C	3_prime_UTR_variant	MODIFIER	rs341817615
ENSSSCG00000006003	MAL2	0.0388747825661061	4	20614295	A	T	3_prime_UTR_variant	MODIFIER	rs344403802
ENSSSCG00000006003	MAL2	0.0388747825661061	4	20614832	G	A	3_prime_UTR_variant	MODIFIER	rs345332717
ENSSSCG00000006003	MAL2	0.0388747825661061	4	20614489	A	G	3_prime_UTR_variant	MODIFIER	rs80832569
ENSSSCG00000006003	MAL2	0.0388747825661061	4	20614469	A	G	3_prime_UTR_variant	MODIFIER	rs80923043
ENSSSCG00000006418		0.0497712486838	4	99382692	C	T	missense_variant	MODERATE	rs325005801
ENSSSCG00000006418		0.0497712486838	4	99382563	C	T	missense_variant	MODERATE	rs330161877
ENSSSCG00000006418		0.0497712486838	4	99373123	T	G	3_prime_UTR_variant	MODIFIER	rs345119675
ENSSSCG00000006463	PEAR1	0.0123281750466492	4	101759868	A	G	synonymous_variant	LOW	rs325242875
ENSSSCG00000006463	PEAR1	0.0123281750466492	4	101757631	A	G	synonymous_variant	LOW	rs335995280
ENSSSCG00000006463	PEAR1	0.0123281750466492	4	101757442	G	A	synonymous_variant	LOW	rs340756519
ENSSSCG00000006463	PEAR1	0.0123281750466492	4	101757673	A	G	synonymous_variant	LOW	rs341574743
ENSSSCG00000006463	PEAR1	0.0123281750466492	4	101752072	G	A	synonymous_variant	LOW	rs342076461
ENSSSCG00000006463	PEAR1	0.0123281750466492	4	101751746	C	T	3_prime_UTR_variant	MODIFIER	rs698925018
ENSSSCG00000006463	PEAR1	0.0123281750466492	4	101757709	T	C	synonymous_variant	LOW	rs80784590
ENSSSCG00000006463	PEAR1	0.0123281750466492	4	101759338	T	C	synonymous_variant	LOW	rs80967375
ENSSSCG00000006488	GLMP	0.0386005790177879	4	102461323	C	T	missense_variant	MODERATE	rs711248543
ENSSSCG00000006511	RUSC1	0.0313681570034363	4	103286807	A	G	synonymous_variant	LOW	rs336251247
ENSSSCG00000006511	RUSC1	0.0313681570034363	4	103285557	C	T	synonymous_variant	LOW	rs339194326
ENSSSCG00000006511	RUSC1	0.0313681570034363	4	103285806	T	C	synonymous_variant	LOW	rs80878683
ENSSSCG00000006572	NPR1	0.0196561734775597	4	104862216	G	A	synonymous_variant	LOW	rs327673104
ENSSSCG00000006572	NPR1	0.0196561734775597	4	104855885	C	G	3_prime_UTR_variant	MODIFIER	rs329339661
ENSSSCG00000006572	NPR1	0.0196561734775597	4	104868519	A	G	synonymous_variant	LOW	rs330999714
ENSSSCG00000006572	NPR1	0.0196561734775597	4	104855798	T	G	3_prime_UTR_variant	MODIFIER	rs340149085
ENSSSCG00000006572	NPR1	0.0196561734775597	4	104856499	T	G	synonymous_variant	LOW	rs703172341
ENSSSCG00000006581	S100A16	0.0100863817259362	4	104962916	C	T	missense_variant	MODERATE	rs325570710
ENSSSCG00000006581	S100A16	0.0100863817259362	4	104968159	C	T	5_prime_UTR_variant	MODIFIER	rs332039744
ENSSSCG00000006582	S100A14	0.0223496823287024	4	104971484	C	T	5_prime_UTR_variant	MODIFIER	rs332801712
ENSSSCG00000006582	S100A14	0.0223496823287024	4	104971057	C	A	5_prime_UTR_variant	MODIFIER	rs336684859
ENSSSCG00000006582	S100A14	0.0223496823287024	4	104969868	G	A	3_prime_UTR_variant	MODIFIER	rs55618514
ENSSSCG00000006648	CTSS	0.0161765502124524	4	107666385	G	A	missense_variant	MODERATE	rs331232519
ENSSSCG00000006704		0.0459979518525571	4	110287075	T	C	missense_variant	MODERATE	rs322522831
ENSSSCG00000006704		0.0459979518525571	4	110287688	T	C	missense_variant	MODERATE	rs324344622
ENSSSCG00000006704		0.0459979518525571	4	110287893	A	G	missense_variant	MODERATE	rs327837944
ENSSSCG00000006704		0.0459979518525571	4	110284374	A	T	missense_variant	MODERATE	rs330559050
ENSSSCG00000006704		0.0459979518525571	4	110292177	T	C	missense_variant	MODERATE	rs334539179
ENSSSCG00000006704		0.0459979518525571	4	110284446	T	G	missense_variant	MODERATE	rs338298236
ENSSSCG00000006704		0.0459979518525571	4	110287685	G	C	missense_variant	MODERATE	rs343704404
ENSSSCG00000006704		0.0459979518525571	4	110287746	A	G	missense_variant	MODERATE	rs691303287
ENSSSCG00000006704		0.0459979518525571	4	110287747	A	T	synonymous_variant	LOW	rs700986261
ENSSSCG00000006704		0.0459979518525571	4	110282807	T	C	missense_variant	MODERATE	rs703114181
ENSSSCG00000006704		0.0459979518525571	4	110285763	C	T	missense_variant	MODERATE	rs705253689
ENSSSCG00000006704		0.0459979518525571	4	110281340	C	T	missense_variant	MODERATE	rs707413728
ENSSSCG00000006704		0.0459979518525571	4	110283718	G	A	synonymous_variant	LOW	rs708726920
ENSSSCG00000006704		0.0459979518525571	4	110283706	C	G	missense_variant	MODERATE	rs710866518
ENSSSCG00000006704		0.0459979518525571	4	110284708	G	C	missense_variant	MODERATE	rs712696832
ENSSSCG00000006704		0.0459979518525571	4	110287691	A	G	missense_variant	MODERATE	rs713398878
ENSSSCG00000006704		0.0459979518525571	4	110281357	C	A	missense_variant	MODERATE
ENSSSCG00000006704		0.0459979518525571	4	110283853	C	T	synonymous_variant	LOW
ENSSSCG00000006704		0.0459979518525571	4	110284709	C	T	missense_variant	MODERATE
ENSSSCG00000006704		0.0459979518525571	4	110284397	C	A	missense_variant	MODERATE
ENSSSCG00000006704		0.0459979518525571	4	110292214	A	C	missense_variant	MODERATE
ENSSSCG00000006711		0.0268033134578821	4	111113729	G	A	3_prime_UTR_variant	MODIFIER	rs695590896
ENSSSCG00000006711		0.0268033134578821	4	111113941	C	T	3_prime_UTR_variant	MODIFIER	rs697367062
ENSSSCG00000006711		0.0268033134578821	4	111113752	A	G	3_prime_UTR_variant	MODIFIER	rs702363470
ENSSSCG00000006711		0.0268033134578821	4	111117462	A	G	missense_variant	MODERATE	rs704827200
ENSSSCG00000006711		0.0268033134578821	4	111132186	T	C	missense_variant	MODERATE
ENSSSCG00000006711		0.0268033134578821	4	111115840	C	T	missense_variant	MODERATE
ENSSSCG00000006711		0.0268033134578821	4	111113493	C	A	3_prime_UTR_variant	MODIFIER
ENSSSCG00000006711		0.0268033134578821	4	111115858	C	T	missense_variant	MODERATE
ENSSSCG00000006711		0.0268033134578821	4	111113570	G	A	3_prime_UTR_variant	MODIFIER
ENSSSCG00000006711		0.0268033134578821	4	111115665	G	C	3_prime_UTR_variant	MODIFIER
ENSSSCG00000006711		0.0268033134578821	4	111112813	T	C	3_prime_UTR_variant	MODIFIER
ENSSSCG00000006711		0.0268033134578821	4	111120409	G	C	missense_variant	MODERATE
ENSSSCG00000006711		0.0268033134578821	4	111113740	T	C	3_prime_UTR_variant	MODIFIER
ENSSSCG00000006711		0.0268033134578821	4	111113802	G	T	3_prime_UTR_variant	MODIFIER
ENSSSCG00000006738	CH242-280N19.2	0.0119303750030895	4	114360586	G	A	missense_variant	MODERATE	rs332207803
ENSSSCG00000006738	CH242-280N19.2	0.0119303750030895	4	114369490	T	C	missense_variant	MODERATE	rs712002798
ENSSSCG00000006897		0.0228016255000536	4	135692225	T	C	synonymous_variant	LOW	rs326703533
ENSSSCG00000006897		0.0228016255000536	4	135690741	C	T	missense_variant	MODERATE	rs330106616
ENSSSCG00000006897		0.0228016255000536	4	135596331	A	G	missense_variant	MODERATE	rs340547517
ENSSSCG00000006897		0.0228016255000536	4	135605611	T	C	missense_variant	MODERATE	rs341489304
ENSSSCG00000006955	GSDMD	0.0385197331454472	4	1054998	G	T	missense_variant	MODERATE	rs342025366
ENSSSCG00000006955	GSDMD	0.0385197331454472	4	1054911	T	C	synonymous_variant	LOW	rs81381117
ENSSSCG00000007067	JAG1	0.0468661801265185	17	22069952	A	G	synonymous_variant	LOW	rs321750372
ENSSSCG00000007067	JAG1	0.0468661801265185	17	22070114	G	A	synonymous_variant	LOW	rs324242345
ENSSSCG00000007067	JAG1	0.0468661801265185	17	22069174	C	T	synonymous_variant	LOW	rs325958503
ENSSSCG00000007067	JAG1	0.0468661801265185	17	22069490	T	C	synonymous_variant	LOW	rs327821552
ENSSSCG00000007067	JAG1	0.0468661801265185	17	22069219	A	G	synonymous_variant	LOW	rs334221889
ENSSSCG00000007067	JAG1	0.0468661801265185	17	22070803	A	C	synonymous_variant	LOW	rs337854626
ENSSSCG00000007067	JAG1	0.0468661801265185	17	22067041	ATTTTTT	ATTTTTTT	3_prime_UTR_variant	MODIFIER	rs701774332
ENSSSCG00000007067	JAG1	0.0468661801265185	17	22074348	T	G	missense_variant	MODERATE
ENSSSCG00000007116	CD93	0.0153769368528711	17	34384668	G	A	3_prime_UTR_variant	MODIFIER	rs318539355
ENSSSCG00000007116	CD93	0.0153769368528711	17	34384305	G	A	3_prime_UTR_variant	MODIFIER	rs324117501
ENSSSCG00000007116	CD93	0.0153769368528711	17	34384346	T	G	3_prime_UTR_variant	MODIFIER	rs328517180
ENSSSCG00000007116	CD93	0.0153769368528711	17	34384663	T	C	3_prime_UTR_variant	MODIFIER	rs336482062
ENSSSCG00000007116	CD93	0.0153769368528711	17	34384321	T	G	3_prime_UTR_variant	MODIFIER	rs342050022
ENSSSCG00000007116	CD93	0.0153769368528711	17	34384837	G	GA	3_prime_UTR_variant	MODIFIER	rs701099568
ENSSSCG00000007116	CD93	0.0153769368528711	17	34384762	C	CT	3_prime_UTR_variant	MODIFIER	rs786576207
ENSSSCG00000007510	C20ORF85	0.0243460922138918	17	65584688	G	A	synonymous_variant	LOW	rs322479904
ENSSSCG00000007510	C20ORF85	0.0243460922138918	17	65584715	A	G	synonymous_variant	LOW	rs323627364
ENSSSCG00000007510	C20ORF85	0.0243460922138918	17	65594340	G	C	3_prime_UTR_variant	MODIFIER	rs336951096
ENSSSCG00000007510	C20ORF85	0.0243460922138918	17	65584691	G	A	synonymous_variant	LOW	rs80854117
ENSSSCG00000007510	C20ORF85	0.0243460922138918	17	65588185	A	G	synonymous_variant	LOW	rs80871949
ENSSSCG00000007510	C20ORF85	0.0243460922138918	17	65584698	C	A	missense_variant	MODERATE	rs80998710
ENSSSCG00000007589		0.0100863817259362	3	5230616	G	A	missense_variant	MODERATE	rs320614160
ENSSSCG00000007589		0.0100863817259362	3	5230575	C	T	missense_variant	MODERATE	rs329947319
ENSSSCG00000007589		0.0100863817259362	3	5223961	A	C	synonymous_variant	LOW	rs335633018
ENSSSCG00000007589		0.0100863817259362	3	5209571	C	A	missense_variant	MODERATE	rs335953051
ENSSSCG00000007589		0.0100863817259362	3	5230583	G	A	missense_variant	MODERATE	rs336269231
ENSSSCG00000007589		0.0100863817259362	3	5221278	T	C	synonymous_variant	LOW	rs340142881
ENSSSCG00000007589		0.0100863817259362	3	5229290	T	C	synonymous_variant	LOW	rs341571034
ENSSSCG00000007589		0.0100863817259362	3	5247127	C	T	synonymous_variant	LOW	rs341907205
ENSSSCG00000007589		0.0100863817259362	3	5235896	A	G	missense_variant	MODERATE	rs345636797
ENSSSCG00000007743	CHCHD2	0.0386806966263234	3	17071765	T	C	3_prime_UTR_variant	MODIFIER	rs331761560
ENSSSCG00000008162	IL1R1	0.0241265327645025	3	54756178	G	A	synonymous_variant	LOW	rs318347569
ENSSSCG00000008162	IL1R1	0.0241265327645025	3	54730769	C	A	3_prime_UTR_variant	MODIFIER	rs321181868
ENSSSCG00000008162	IL1R1	0.0241265327645025	3	54729940	G	A	3_prime_UTR_variant	MODIFIER	rs323587814
ENSSSCG00000008162	IL1R1	0.0241265327645025	3	54730313	C	A	3_prime_UTR_variant	MODIFIER	rs326419129
ENSSSCG00000008162	IL1R1	0.0241265327645025	3	54730027	A	G	3_prime_UTR_variant	MODIFIER	rs329349227
ENSSSCG00000008162	IL1R1	0.0241265327645025	3	54730554	T	C	3_prime_UTR_variant	MODIFIER	rs330037630
ENSSSCG00000008162	IL1R1	0.0241265327645025	3	54729207	C	T	3_prime_UTR_variant	MODIFIER	rs330052463
ENSSSCG00000008162	IL1R1	0.0241265327645025	3	54730156	G	A	3_prime_UTR_variant	MODIFIER	rs344377729
ENSSSCG00000008162	IL1R1	0.0241265327645025	3	54730916	C	A	synonymous_variant	LOW	rs81209864
ENSSSCG00000008312	DYSF	0.0103552989737842	3	74628567	A	G	synonymous_variant	LOW	rs325302073
ENSSSCG00000008312	DYSF	0.0103552989737842	3	74566625	A	G	synonymous_variant	LOW	rs326804902
ENSSSCG00000008312	DYSF	0.0103552989737842	3	74532168	G	C	missense_variant	MODERATE	rs332377391
ENSSSCG00000008312	DYSF	0.0103552989737842	3	74519050	C	T	synonymous_variant	LOW	rs334456902
ENSSSCG00000008312	DYSF	0.0103552989737842	3	74520082	G	A	synonymous_variant	LOW	rs334491233
ENSSSCG00000008312	DYSF	0.0103552989737842	3	74520336	A	G	synonymous_variant	LOW	rs338741285
ENSSSCG00000008312	DYSF	0.0103552989737842	3	74469871	A	G	synonymous_variant	LOW	rs339664437
ENSSSCG00000008312	DYSF	0.0103552989737842	3	74545973	A	G	synonymous_variant	LOW	rs341019563
ENSSSCG00000008312	DYSF	0.0103552989737842	3	74545038	G	C	missense_variant	MODERATE	rs81506111
ENSSSCG00000008459		0.049293247611427	3	103206774	G	A	missense_variant	MODERATE	rs318414193
ENSSSCG00000008459		0.049293247611427	3	103254715	G	A	missense_variant	MODERATE	rs320344462
ENSSSCG00000008459		0.049293247611427	3	103199924	G	A	5_prime_UTR_variant	MODIFIER	rs323263607
ENSSSCG00000008459		0.049293247611427	3	103200069	G	C	5_prime_UTR_variant	MODIFIER	rs333451743
ENSSSCG00000008459		0.049293247611427	3	103199792	G	T	5_prime_UTR_variant	MODIFIER	rs335028329
ENSSSCG00000008459		0.049293247611427	3	103199939	G	A	5_prime_UTR_variant	MODIFIER	rs335220986
ENSSSCG00000008459		0.049293247611427	3	103206731	T	C	synonymous_variant	LOW	rs344441200
ENSSSCG00000008459		0.049293247611427	3	103200006	T	C	5_prime_UTR_variant	MODIFIER	rs345655311
ENSSSCG00000008509	RASGRP3	0.0385197331454472	3	112988202	C	T	synonymous_variant	LOW	rs320616538
ENSSSCG00000008509	RASGRP3	0.0385197331454472	3	112971871	A	G	3_prime_UTR_variant	MODIFIER	rs327676894
ENSSSCG00000008509	RASGRP3	0.0385197331454472	3	112971745	A	G	3_prime_UTR_variant	MODIFIER	rs332812569
ENSSSCG00000008509	RASGRP3	0.0385197331454472	3	112971807	A	G	3_prime_UTR_variant	MODIFIER	rs342955706
ENSSSCG00000008509	RASGRP3	0.0385197331454472	3	113055056	A	G	synonymous_variant	LOW	rs81375010
ENSSSCG00000008510	LTBP1	0.0497712486838	3	113236009	G	A	synonymous_variant	LOW	rs338065878
ENSSSCG00000008510	LTBP1	0.0497712486838	3	113503818	G	A	synonymous_variant	LOW	rs81209674
ENSSSCG00000008510	LTBP1	0.0497712486838	3	113235961	A	G	synonymous_variant	LOW	rs81215115
ENSSSCG00000008510	LTBP1	0.0497712486838	3	113231979	G	A	synonymous_variant	LOW	rs81215116
ENSSSCG00000008563		0.0222949268142096	3	119337722	A	G	non_coding_exon_variant	MODIFIER	rs343246554
ENSSSCG00000008844	KDR	0.00366095652960913	8	43919812	G	C	3_prime_UTR_variant	MODIFIER	rs325191030
ENSSSCG00000008844	KDR	0.00366095652960913	8	43920263	T	G	3_prime_UTR_variant,non_coding_exon_variant	MODIFIER,MODIFIER	rs336201141
ENSSSCG00000008844	KDR	0.00366095652960913	8	43923036	A	G	synonymous_variant,3_prime_UTR_variant,non_coding_exon_variant	LOW,MODIFIER,MODIFIER	rs345369892
ENSSSCG00000008844	KDR	0.00366095652960913	8	43919731	CAA	CAAA	3_prime_UTR_variant	MODIFIER	rs697394357,rs787616192
ENSSSCG00000008844	KDR	0.00366095652960913	8	43930472	A	G	synonymous_variant,3_prime_UTR_variant,non_coding_exon_variant	LOW,MODIFIER,MODIFIER	rs81210560
ENSSSCG00000008973	NAAA	0.0100863817259362	8	75710133	G	C	3_prime_UTR_variant	MODIFIER	rs319539420
ENSSSCG00000008973	NAAA	0.0100863817259362	8	75709723	T	C	3_prime_UTR_variant	MODIFIER	rs323458312
ENSSSCG00000008973	NAAA	0.0100863817259362	8	75709991	T	G	3_prime_UTR_variant	MODIFIER	rs328866558
ENSSSCG00000008973	NAAA	0.0100863817259362	8	75710230	T	C	3_prime_UTR_variant	MODIFIER	rs329130478
ENSSSCG00000008973	NAAA	0.0100863817259362	8	75738561	A	C	5_prime_UTR_variant	MODIFIER	rs333484634
ENSSSCG00000008973	NAAA	0.0100863817259362	8	75737540	T	C	synonymous_variant	LOW	rs334943213
ENSSSCG00000008973	NAAA	0.0100863817259362	8	75710132	T	C	3_prime_UTR_variant	MODIFIER	rs338389779
ENSSSCG00000008980	SCARB2	0.0398696628198712	8	76042874	A	G	synonymous_variant	LOW	rs324507091
ENSSSCG00000008980	SCARB2	0.0398696628198712	8	76037158	T	C	3_prime_UTR_variant	MODIFIER	rs335397369
ENSSSCG00000008980	SCARB2	0.0398696628198712	8	76037114	G	A	3_prime_UTR_variant	MODIFIER	rs787494059
ENSSSCG00000008980	SCARB2	0.0398696628198712	8	76083357	C	T	missense_variant	MODERATE	rs789231611
ENSSSCG00000008980	SCARB2	0.0398696628198712	8	76036946	TG	T	3_prime_UTR_variant	MODIFIER
ENSSSCG00000009031	EDNRA	0.0135239938936241	8	86291817	C	T	3_prime_UTR_variant	MODIFIER	rs332454154
ENSSSCG00000009031	EDNRA	0.0135239938936241	8	86291869	T	C	3_prime_UTR_variant	MODIFIER	rs341205844
ENSSSCG00000009170		0.0135239938936241	8	128098479	G	A	3_prime_UTR_variant	MODIFIER	rs323152207
ENSSSCG00000009170		0.0135239938936241	8	128128923	T	G	splice_region_variant,5_prime_UTR_variant	LOW,MODIFIER	rs331192736
ENSSSCG00000009170		0.0135239938936241	8	128098853	G	A	3_prime_UTR_variant	MODIFIER	rs333582827
ENSSSCG00000009170		0.0135239938936241	8	128097829	T	A	3_prime_UTR_variant	MODIFIER	rs345545799
ENSSSCG00000009170		0.0135239938936241	8	128098383	G	A	3_prime_UTR_variant	MODIFIER	rs696439839
ENSSSCG00000009202	MMRN1	0.0468661801265185	8	138560300	C	G	5_prime_UTR_variant	MODIFIER	rs326227197
ENSSSCG00000009202	MMRN1	0.0468661801265185	8	138560283	T	C	5_prime_UTR_variant	MODIFIER	rs343283195
ENSSSCG00000009202	MMRN1	0.0468661801265185	8	138560441	G	A	5_prime_UTR_premature_start_codon_gain_variant,5_prime_UTR_variant	LOW,MODIFIER	rs81404635
ENSSSCG00000009412	LCP1	0.0468661801265185	11	21650749	C	T	synonymous_variant	LOW	rs319788801
ENSSSCG00000009412	LCP1	0.0468661801265185	11	21658333	C	T	synonymous_variant	LOW	rs320162248
ENSSSCG00000009412	LCP1	0.0468661801265185	11	21650641	C	T	synonymous_variant	LOW	rs328521573
ENSSSCG00000009412	LCP1	0.0468661801265185	11	21658432	C	T	synonymous_variant	LOW	rs330394613
ENSSSCG00000009412	LCP1	0.0468661801265185	11	21650731	T	C	synonymous_variant	LOW	rs80818668
ENSSSCG00000009412	LCP1	0.0468661801265185	11	21654453	C	T	synonymous_variant	LOW	rs80922903
ENSSSCG00000009544	COL4A1	0.00379772294800085	11	84397916	C	T	synonymous_variant	LOW	rs321515954
ENSSSCG00000009544	COL4A1	0.00379772294800085	11	84395059	A	G	synonymous_variant	LOW	rs322914147
ENSSSCG00000009544	COL4A1	0.00379772294800085	11	84397646	C	T	synonymous_variant	LOW	rs325945575
ENSSSCG00000009544	COL4A1	0.00379772294800085	11	84378441	T	G	synonymous_variant	LOW	rs326305505
ENSSSCG00000009544	COL4A1	0.00379772294800085	11	84394198	C	T	synonymous_variant	LOW	rs329221594
ENSSSCG00000009544	COL4A1	0.00379772294800085	11	84395125	T	G	synonymous_variant	LOW	rs333190815
ENSSSCG00000009544	COL4A1	0.00379772294800085	11	84396233	A	G	synonymous_variant	LOW	rs333283725
ENSSSCG00000009544	COL4A1	0.00379772294800085	11	84396732	T	C	synonymous_variant	LOW	rs333709304
ENSSSCG00000009545	COL4A2	0.015210507364876	11	84617590	G	A	synonymous_variant	LOW	rs320313809
ENSSSCG00000009545	COL4A2	0.015210507364876	11	84619391	T	G	synonymous_variant	LOW	rs321850994
ENSSSCG00000009545	COL4A2	0.015210507364876	11	84666542	T	C	synonymous_variant	LOW	rs329365474
ENSSSCG00000009545	COL4A2	0.015210507364876	11	84617563	C	T	synonymous_variant	LOW	rs337496734
ENSSSCG00000009545	COL4A2	0.015210507364876	11	84633099	G	C	missense_variant	MODERATE	rs344034802
ENSSSCG00000009545	COL4A2	0.015210507364876	11	84673619	A	G	synonymous_variant	LOW	rs80891511
ENSSSCG00000009620	BMP1	0.0456430151255358	14	6893182	C	T	synonymous_variant	LOW	rs318652195
ENSSSCG00000009620	BMP1	0.0456430151255358	14	6903443	T	C	synonymous_variant	LOW	rs321147910
ENSSSCG00000009620	BMP1	0.0456430151255358	14	6920141	C	T	synonymous_variant	LOW	rs322312439
ENSSSCG00000009620	BMP1	0.0456430151255358	14	6917890	C	T	synonymous_variant	LOW	rs327849062
ENSSSCG00000009620	BMP1	0.0456430151255358	14	6923037	C	T	3_prime_UTR_variant	MODIFIER	rs329637133
ENSSSCG00000009620	BMP1	0.0456430151255358	14	6893209	C	A	synonymous_variant	LOW	rs331238633
ENSSSCG00000009620	BMP1	0.0456430151255358	14	6903724	C	T	synonymous_variant	LOW	rs331378599
ENSSSCG00000009620	BMP1	0.0456430151255358	14	6903404	A	G	synonymous_variant	LOW	rs335853723
ENSSSCG00000009620	BMP1	0.0456430151255358	14	6901274	G	A	synonymous_variant	LOW	rs336273405
ENSSSCG00000009620	BMP1	0.0456430151255358	14	6893128	T	C	synonymous_variant	LOW	rs336709773
ENSSSCG00000009620	BMP1	0.0456430151255358	14	6918046	T	C	synonymous_variant	LOW	rs337274222
ENSSSCG00000009620	BMP1	0.0456430151255358	14	6922786	A	G	3_prime_UTR_variant	MODIFIER	rs340447155
ENSSSCG00000009620	BMP1	0.0456430151255358	14	6920135	C	T	synonymous_variant	LOW	rs340515972
ENSSSCG00000009620	BMP1	0.0456430151255358	14	6907443	C	T	synonymous_variant	LOW	rs343549414
ENSSSCG00000009620	BMP1	0.0456430151255358	14	6920132	C	T	synonymous_variant	LOW	rs692888105
ENSSSCG00000009620	BMP1	0.0456430151255358	14	6887020	GT	G	frameshift_variant	HIGH
ENSSSCG00000009672	SCARA5	0.0103552989737842	14	12846471	G	A	3_prime_UTR_variant	MODIFIER	rs322660952
ENSSSCG00000009672	SCARA5	0.0103552989737842	14	12847001	T	C	3_prime_UTR_variant	MODIFIER	rs322766934
ENSSSCG00000009672	SCARA5	0.0103552989737842	14	12977807	A	T	5_prime_UTR_variant	MODIFIER	rs323197532
ENSSSCG00000009672	SCARA5	0.0103552989737842	14	12904851	C	T	synonymous_variant	LOW	rs324058851
ENSSSCG00000009672	SCARA5	0.0103552989737842	14	12846437	G	T	3_prime_UTR_variant	MODIFIER	rs324968511
ENSSSCG00000009672	SCARA5	0.0103552989737842	14	12845990	G	A	3_prime_UTR_variant	MODIFIER	rs325458021
ENSSSCG00000009672	SCARA5	0.0103552989737842	14	12846855	C	A	3_prime_UTR_variant	MODIFIER	rs328028373
ENSSSCG00000009672	SCARA5	0.0103552989737842	14	12846088	C	T	3_prime_UTR_variant	MODIFIER	rs328394083
ENSSSCG00000009672	SCARA5	0.0103552989737842	14	12904730	G	A	synonymous_variant	LOW	rs328890015
ENSSSCG00000009672	SCARA5	0.0103552989737842	14	12847831	A	G	3_prime_UTR_variant	MODIFIER	rs329563951
ENSSSCG00000009672	SCARA5	0.0103552989737842	14	12847003	T	C	3_prime_UTR_variant	MODIFIER	rs330484278
ENSSSCG00000009672	SCARA5	0.0103552989737842	14	12847764	T	C	3_prime_UTR_variant	MODIFIER	rs330525106
ENSSSCG00000009672	SCARA5	0.0103552989737842	14	12846368	G	A	3_prime_UTR_variant	MODIFIER	rs331129747
ENSSSCG00000009672	SCARA5	0.0103552989737842	14	12859401	A	G	synonymous_variant	LOW	rs331230800
ENSSSCG00000009672	SCARA5	0.0103552989737842	14	12846451	T	C	3_prime_UTR_variant	MODIFIER	rs331372219
ENSSSCG00000009672	SCARA5	0.0103552989737842	14	12846238	C	T	3_prime_UTR_variant	MODIFIER	rs331719971
ENSSSCG00000009672	SCARA5	0.0103552989737842	14	12847057	A	G	3_prime_UTR_variant	MODIFIER	rs333561077
ENSSSCG00000009672	SCARA5	0.0103552989737842	14	12846728	T	C	3_prime_UTR_variant	MODIFIER	rs335724004
ENSSSCG00000009672	SCARA5	0.0103552989737842	14	12846126	T	C	3_prime_UTR_variant	MODIFIER	rs336026159
ENSSSCG00000009672	SCARA5	0.0103552989737842	14	12904890	G	C	synonymous_variant	LOW	rs336227716
ENSSSCG00000009672	SCARA5	0.0103552989737842	14	12846027	C	T	3_prime_UTR_variant	MODIFIER	rs338825184
ENSSSCG00000009672	SCARA5	0.0103552989737842	14	12846876	T	C	3_prime_UTR_variant	MODIFIER	rs339084496
ENSSSCG00000009672	SCARA5	0.0103552989737842	14	12846420	C	A	3_prime_UTR_variant	MODIFIER	rs341800696
ENSSSCG00000009672	SCARA5	0.0103552989737842	14	12904356	G	A	synonymous_variant	LOW	rs341968674
ENSSSCG00000009672	SCARA5	0.0103552989737842	14	12973595	G	A	5_prime_UTR_variant	MODIFIER	rs342101891
ENSSSCG00000009672	SCARA5	0.0103552989737842	14	12859308	G	A	synonymous_variant	LOW	rs342717522
ENSSSCG00000009672	SCARA5	0.0103552989737842	14	12846274	G	C	3_prime_UTR_variant	MODIFIER	rs342772341
ENSSSCG00000009672	SCARA5	0.0103552989737842	14	12847496	T	C	3_prime_UTR_variant	MODIFIER	rs343286484
ENSSSCG00000009672	SCARA5	0.0103552989737842	14	12846803	C	T	3_prime_UTR_variant	MODIFIER	rs343698356
ENSSSCG00000009672	SCARA5	0.0103552989737842	14	12847119	A	G	3_prime_UTR_variant	MODIFIER	rs344382104
ENSSSCG00000009672	SCARA5	0.0103552989737842	14	12847784	G	A	3_prime_UTR_variant	MODIFIER	rs344454879
ENSSSCG00000009672	SCARA5	0.0103552989737842	14	12977880	C	T	5_prime_UTR_variant	MODIFIER	rs346040862
ENSSSCG00000009672	SCARA5	0.0103552989737842	14	12845957	A	T	3_prime_UTR_variant	MODIFIER	rs346289982
ENSSSCG00000009672	SCARA5	0.0103552989737842	14	12846941	CTTT	CTT	3_prime_UTR_variant	MODIFIER	rs696269022
ENSSSCG00000009672	SCARA5	0.0103552989737842	14	12846965	TCC	TC	3_prime_UTR_variant	MODIFIER	rs706054584
ENSSSCG00000009672	SCARA5	0.0103552989737842	14	12847425	C	T	3_prime_UTR_variant	MODIFIER	rs713550130
ENSSSCG00000009672	SCARA5	0.0103552989737842	14	12847793	ACCCC	ACCC	3_prime_UTR_variant	MODIFIER	rs790787693
ENSSSCG00000009672	SCARA5	0.0103552989737842	14	12904929	C	T	synonymous_variant	LOW	rs80872007
ENSSSCG00000009672	SCARA5	0.0103552989737842	14	12904698	T	C	synonymous_variant	LOW	rs80924801
ENSSSCG00000009672	SCARA5	0.0103552989737842	14	12847148	G	T	3_prime_UTR_variant	MODIFIER	rs81449576
ENSSSCG00000009679	FZD3	0.0402107836925732	14	13527415	T	C	synonymous_variant	LOW	rs343815001
ENSSSCG00000009759	SCARB1	0.0185571273908385	14	30050902	C	T	missense_variant	MODERATE
ENSSSCG00000009759	SCARB1	0.0185571273908385	14	30050904	C	A	missense_variant	MODERATE
ENSSSCG00000010026	PIK3IP1	0.0459979518525571	14	51152921	C	T	3_prime_UTR_variant	MODIFIER	rs345529465
ENSSSCG00000010123	CLDN5	0.0388747825661061	14	54779044	A	C	synonymous_variant	LOW	rs323267648
ENSSSCG00000010123	CLDN5	0.0388747825661061	14	54778975	G	T	synonymous_variant	LOW	rs80973603
ENSSSCG00000010190	ACTA1	2.88588375475928e-09	14	65238280	A	G	synonymous_variant	LOW	rs345523013
ENSSSCG00000010190	ACTA1	2.88588375475928e-09	14	65238808	G	C	synonymous_variant	LOW	rs55618220
ENSSSCG00000010190	ACTA1	2.88588375475928e-09	14	65238379	C	T	synonymous_variant	LOW	rs55619217
ENSSSCG00000010190	ACTA1	2.88588375475928e-09	14	65238987	AG	AGG	3_prime_UTR_variant	MODIFIER	rs787373991
ENSSSCG00000010190	ACTA1	2.88588375475928e-09	14	65238608	C	T	synonymous_variant	LOW	rs80855019
ENSSSCG00000010281	PSAP	0.0406224188915099	14	80626250	A	G	3_prime_UTR_variant	MODIFIER	rs320688712
ENSSSCG00000010281	PSAP	0.0406224188915099	14	80628972	G	A	synonymous_variant	LOW	rs324770080
ENSSSCG00000010281	PSAP	0.0406224188915099	14	80625625	G	A	3_prime_UTR_variant	MODIFIER	rs324983395
ENSSSCG00000010281	PSAP	0.0406224188915099	14	80626120	G	A	3_prime_UTR_variant	MODIFIER	rs326435988
ENSSSCG00000010281	PSAP	0.0406224188915099	14	80626307	T	C	missense_variant	MODERATE	rs333684092
ENSSSCG00000010281	PSAP	0.0406224188915099	14	80638906	A	G	synonymous_variant	LOW	rs337061213
ENSSSCG00000010281	PSAP	0.0406224188915099	14	80626227	G	A	3_prime_UTR_variant	MODIFIER	rs339299365
ENSSSCG00000010281	PSAP	0.0406224188915099	14	80625564	A	G	3_prime_UTR_variant	MODIFIER	rs339331805
ENSSSCG00000010281	PSAP	0.0406224188915099	14	80628169	G	A	synonymous_variant	LOW	rs343819233
ENSSSCG00000010281	PSAP	0.0406224188915099	14	80636999	C	T	synonymous_variant	LOW	rs45431958
ENSSSCG00000010281	PSAP	0.0406224188915099	14	80626152	C	T	3_prime_UTR_variant	MODIFIER	rs695384130
ENSSSCG00000010281	PSAP	0.0406224188915099	14	80637191	C	A	missense_variant	MODERATE	rs80798196
ENSSSCG00000010281	PSAP	0.0406224188915099	14	80628163	A	G	synonymous_variant	LOW	rs80848537
ENSSSCG00000010281	PSAP	0.0406224188915099	14	80627376	G	A	synonymous_variant	LOW	rs80851145
ENSSSCG00000010281	PSAP	0.0406224188915099	14	80637188	G	A	synonymous_variant	LOW	rs80856321
ENSSSCG00000010281	PSAP	0.0406224188915099	14	80625895	T	A	3_prime_UTR_variant	MODIFIER	rs80864343
ENSSSCG00000010281	PSAP	0.0406224188915099	14	80637059	G	A	synonymous_variant	LOW	rs80890049
ENSSSCG00000010281	PSAP	0.0406224188915099	14	80637038	G	A	synonymous_variant	LOW	rs80916760
ENSSSCG00000010281	PSAP	0.0406224188915099	14	80638203	A	G	synonymous_variant	LOW	rs80928004
ENSSSCG00000010281	PSAP	0.0406224188915099	14	80641140	C	T	synonymous_variant	LOW	rs80942105
ENSSSCG00000010281	PSAP	0.0406224188915099	14	80637116	C	T	synonymous_variant	LOW	rs80943008
ENSSSCG00000010340	FAM213A	0.00926485954010044	14	88856968	G	C	5_prime_UTR_variant	MODIFIER	rs331943626
ENSSSCG00000010340	FAM213A	0.00926485954010044	14	88878037	G	A	3_prime_UTR_variant	MODIFIER	rs55618830
ENSSSCG00000010385	VSTM4	0.0383808290194232	14	97445651	A	C	3_prime_UTR_variant	MODIFIER	rs320414452
ENSSSCG00000010385	VSTM4	0.0383808290194232	14	97445311	T	C	3_prime_UTR_variant	MODIFIER	rs323549779
ENSSSCG00000010385	VSTM4	0.0383808290194232	14	97445504	C	T	3_prime_UTR_variant	MODIFIER	rs327845511
ENSSSCG00000010385	VSTM4	0.0383808290194232	14	97445618	G	A	3_prime_UTR_variant	MODIFIER	rs329902462
ENSSSCG00000010385	VSTM4	0.0383808290194232	14	97445839	G	A	3_prime_UTR_variant	MODIFIER	rs331825921
ENSSSCG00000010385	VSTM4	0.0383808290194232	14	97469144	C	T	synonymous_variant	LOW	rs332585281
ENSSSCG00000010385	VSTM4	0.0383808290194232	14	97445527	T	C	3_prime_UTR_variant	MODIFIER	rs337039541
ENSSSCG00000010385	VSTM4	0.0383808290194232	14	97445793	G	T	3_prime_UTR_variant	MODIFIER	rs339897593
ENSSSCG00000010385	VSTM4	0.0383808290194232	14	97445567	G	A	3_prime_UTR_variant	MODIFIER	rs341097714
ENSSSCG00000010385	VSTM4	0.0383808290194232	14	97445877	A	T	3_prime_UTR_variant	MODIFIER	rs341157354
ENSSSCG00000010385	VSTM4	0.0383808290194232	14	97445435	C	T	3_prime_UTR_variant	MODIFIER	rs343219913
ENSSSCG00000010385	VSTM4	0.0383808290194232	14	97445349	A	T	3_prime_UTR_variant	MODIFIER	rs345798099
ENSSSCG00000010385	VSTM4	0.0383808290194232	14	97470170	C	T	synonymous_variant	LOW	rs80804340
ENSSSCG00000010385	VSTM4	0.0383808290194232	14	97526137	G	A	synonymous_variant	LOW	rs80941557
ENSSSCG00000010414	CXCL12	0.0160822329444956	14	99997154	G	A	3_prime_UTR_variant	MODIFIER	rs196951935
ENSSSCG00000010414	CXCL12	0.0160822329444956	14	99997181	A	G	3_prime_UTR_variant	MODIFIER	rs196956780
ENSSSCG00000010414	CXCL12	0.0160822329444956	14	99996989	C	T	3_prime_UTR_variant	MODIFIER	rs196959472
ENSSSCG00000010414	CXCL12	0.0160822329444956	14	100003253	A	G	3_prime_UTR_variant	MODIFIER	rs321620400
ENSSSCG00000010414	CXCL12	0.0160822329444956	14	99998027	C	T	3_prime_UTR_variant	MODIFIER	rs323501216
ENSSSCG00000010414	CXCL12	0.0160822329444956	14	100003533	C	T	3_prime_UTR_variant	MODIFIER	rs323676349
ENSSSCG00000010414	CXCL12	0.0160822329444956	14	99997622	C	T	3_prime_UTR_variant	MODIFIER	rs324897492
ENSSSCG00000010414	CXCL12	0.0160822329444956	14	100003948	A	G	3_prime_UTR_variant	MODIFIER	rs328049093
ENSSSCG00000010414	CXCL12	0.0160822329444956	14	100003047	T	C	3_prime_UTR_variant	MODIFIER	rs330345484
ENSSSCG00000010414	CXCL12	0.0160822329444956	14	100003558	A	G	3_prime_UTR_variant	MODIFIER	rs331240462
ENSSSCG00000010414	CXCL12	0.0160822329444956	14	100002604	T	C	3_prime_UTR_variant	MODIFIER	rs337002704
ENSSSCG00000010414	CXCL12	0.0160822329444956	14	100003085	A	G	3_prime_UTR_variant	MODIFIER	rs337256767
ENSSSCG00000010414	CXCL12	0.0160822329444956	14	100002764	A	G	3_prime_UTR_variant	MODIFIER	rs339116136
ENSSSCG00000010414	CXCL12	0.0160822329444956	14	100003515	C	G	3_prime_UTR_variant	MODIFIER	rs342728200
ENSSSCG00000010414	CXCL12	0.0160822329444956	14	99998026	G	T	3_prime_UTR_variant	MODIFIER	rs343075325
ENSSSCG00000010414	CXCL12	0.0160822329444956	14	100002649	C	T	3_prime_UTR_variant	MODIFIER	rs344273060
ENSSSCG00000010414	CXCL12	0.0160822329444956	14	99998101	A	G	3_prime_UTR_variant	MODIFIER	rs345398359
ENSSSCG00000010414	CXCL12	0.0160822329444956	14	100003143	GCCCCC	GCCCC	3_prime_UTR_variant	MODIFIER	rs786823748
ENSSSCG00000010447	ACTA2	0.0342396692311407	14	109867833	C	T	5_prime_UTR_variant	MODIFIER	rs341892516
ENSSSCG00000010450	LIPA	0.0398696628198712	14	110116906	A	G	3_prime_UTR_variant	MODIFIER	rs320869507
ENSSSCG00000010450	LIPA	0.0398696628198712	14	110117157	C	T	3_prime_UTR_variant	MODIFIER	rs322680503
ENSSSCG00000010450	LIPA	0.0398696628198712	14	110117294	A	G	3_prime_UTR_variant	MODIFIER	rs323865030
ENSSSCG00000010450	LIPA	0.0398696628198712	14	110117072	A	G	3_prime_UTR_variant	MODIFIER	rs325440830
ENSSSCG00000010450	LIPA	0.0398696628198712	14	110130324	G	A	synonymous_variant	LOW	rs327480557
ENSSSCG00000010450	LIPA	0.0398696628198712	14	110116910	G	C	3_prime_UTR_variant	MODIFIER	rs331119757
ENSSSCG00000010450	LIPA	0.0398696628198712	14	110117190	C	T	3_prime_UTR_variant	MODIFIER	rs332271235
ENSSSCG00000010450	LIPA	0.0398696628198712	14	110117083	T	C	3_prime_UTR_variant	MODIFIER	rs332332691
ENSSSCG00000010450	LIPA	0.0398696628198712	14	110116823	A	G	3_prime_UTR_variant	MODIFIER	rs337697993
ENSSSCG00000010450	LIPA	0.0398696628198712	14	110116936	T	C	3_prime_UTR_variant	MODIFIER	rs340046727
ENSSSCG00000010450	LIPA	0.0398696628198712	14	110117154	C	T	3_prime_UTR_variant	MODIFIER	rs341223970
ENSSSCG00000010450	LIPA	0.0398696628198712	14	110116605	A	C	3_prime_UTR_variant	MODIFIER	rs692649045
ENSSSCG00000010450	LIPA	0.0398696628198712	14	110116606	G	A	3_prime_UTR_variant	MODIFIER	rs700884831
ENSSSCG00000010450	LIPA	0.0398696628198712	14	110116796	AGGGG	AGGG	3_prime_UTR_variant	MODIFIER	rs701119710
ENSSSCG00000010450	LIPA	0.0398696628198712	14	110116762	G	A	3_prime_UTR_variant	MODIFIER	rs80896784
ENSSSCG00000010651	ABLIM1	0.00350219873388211	14	135884921	T	C	3_prime_UTR_variant	MODIFIER	rs318395564
ENSSSCG00000010651	ABLIM1	0.00350219873388211	14	135885191	G	A	3_prime_UTR_variant	MODIFIER	rs323883441
ENSSSCG00000010651	ABLIM1	0.00350219873388211	14	135889960	C	T	synonymous_variant	LOW	rs326953275
ENSSSCG00000010651	ABLIM1	0.00350219873388211	14	136018312	T	C	synonymous_variant	LOW	rs328425058
ENSSSCG00000010651	ABLIM1	0.00350219873388211	14	135884973	C	T	3_prime_UTR_variant	MODIFIER	rs329678886
ENSSSCG00000010651	ABLIM1	0.00350219873388211	14	135885190	T	C	3_prime_UTR_variant	MODIFIER	rs339171680
ENSSSCG00000010651	ABLIM1	0.00350219873388211	14	135884860	G	A	3_prime_UTR_variant	MODIFIER	rs339275288
ENSSSCG00000010651	ABLIM1	0.00350219873388211	14	135885284	A	G	3_prime_UTR_variant	MODIFIER	rs345292968
ENSSSCG00000010683	GRK5	0.0210479470530385	14	140852640	A	G	synonymous_variant	LOW	rs320187928
ENSSSCG00000010683	GRK5	0.0210479470530385	14	140820611	A	G	synonymous_variant	LOW	rs334064183
ENSSSCG00000010683	GRK5	0.0210479470530385	14	140875315	T	G	3_prime_UTR_variant	MODIFIER	rs344340986
ENSSSCG00000010683	GRK5	0.0210479470530385	14	140870962	CGGGG	CGGG	3_prime_UTR_variant	MODIFIER	rs693783197
ENSSSCG00000010853	EPHX1	0.0409598957692402	10	16034751	G	A	5_prime_UTR_premature_start_codon_gain_variant,5_prime_UTR_variant	LOW,MODIFIER	rs322218860
ENSSSCG00000010853	EPHX1	0.0409598957692402	10	16034695	C	T	5_prime_UTR_variant	MODIFIER	rs322939853
ENSSSCG00000010853	EPHX1	0.0409598957692402	10	16022271	A	G	synonymous_variant	LOW	rs324820435
ENSSSCG00000010853	EPHX1	0.0409598957692402	10	16034718	C	T	5_prime_UTR_variant	MODIFIER	rs331425198
ENSSSCG00000010853	EPHX1	0.0409598957692402	10	16021616	C	T	missense_variant	MODERATE	rs45430402
ENSSSCG00000010853	EPHX1	0.0409598957692402	10	16021557	T	C	synonymous_variant	LOW	rs55619243
ENSSSCG00000010853	EPHX1	0.0409598957692402	10	16023060	A	G	synonymous_variant	LOW	rs81212096
ENSSSCG00000010853	EPHX1	0.0409598957692402	10	16022270	C	T	missense_variant	MODERATE	rs81212098
ENSSSCG00000010853	EPHX1	0.0409598957692402	10	16022195	A	C	missense_variant	MODERATE	rs81212099
ENSSSCG00000010853	EPHX1	0.0409598957692402	10	16021588	G	A	missense_variant	MODERATE	rs81212101
ENSSSCG00000010853	EPHX1	0.0409598957692402	10	16017017	C	T	synonymous_variant	LOW	rs81212107
ENSSSCG00000010861	COQ8A	0.0411293668440118	10	17114651	T	A	3_prime_UTR_variant	MODIFIER	rs321872041
ENSSSCG00000010861	COQ8A	0.0411293668440118	10	17114416	A	G	3_prime_UTR_variant	MODIFIER	rs323362251
ENSSSCG00000010861	COQ8A	0.0411293668440118	10	17114237	G	A	3_prime_UTR_variant	MODIFIER	rs329259640
ENSSSCG00000010861	COQ8A	0.0411293668440118	10	17114779	C	T	3_prime_UTR_variant	MODIFIER	rs333155067
ENSSSCG00000010861	COQ8A	0.0411293668440118	10	17114848	T	C	3_prime_UTR_variant	MODIFIER	rs333267465
ENSSSCG00000010861	COQ8A	0.0411293668440118	10	17111629	C	G	synonymous_variant	LOW	rs334577706
ENSSSCG00000010861	COQ8A	0.0411293668440118	10	17109062	C	T	synonymous_variant	LOW	rs337323768
ENSSSCG00000010861	COQ8A	0.0411293668440118	10	17112219	T	C	synonymous_variant	LOW	rs342398535
ENSSSCG00000010861	COQ8A	0.0411293668440118	10	17114393	G	A	3_prime_UTR_variant	MODIFIER	rs342543411
ENSSSCG00000010861	COQ8A	0.0411293668440118	10	17111931	C	G	synonymous_variant	LOW	rs343898812
ENSSSCG00000010861	COQ8A	0.0411293668440118	10	17112820	T	C	synonymous_variant	LOW	rs346226736
ENSSSCG00000010861	COQ8A	0.0411293668440118	10	17098519	C	T	synonymous_variant	LOW	rs81420932
ENSSSCG00000010861	COQ8A	0.0411293668440118	10	17111910	C	T	synonymous_variant	LOW	rs81420944
ENSSSCG00000010944	FBP1	0.0208617915956891	10	31813624	A	G	synonymous_variant	LOW	rs81422724
ENSSSCG00000010948	CTSL	0.0310672773952599	10	31910649	C	T	synonymous_variant	LOW	rs326652528
ENSSSCG00000010948	CTSL	0.0310672773952599	10	31907614	T	C	3_prime_UTR_variant	MODIFIER	rs337171533
ENSSSCG00000010948	CTSL	0.0310672773952599	10	31911557	A	G	synonymous_variant	LOW	rs341633130
ENSSSCG00000010948	CTSL	0.0310672773952599	10	31911670	T	C	missense_variant	MODERATE
ENSSSCG00000010948	CTSL	0.0310672773952599	10	31911734	G	C	missense_variant	MODERATE
ENSSSCG00000011033	VIM	0.00576969784093163	10	48235366	T	C	3_prime_UTR_variant	MODIFIER	rs323229310
ENSSSCG00000011033	VIM	0.00576969784093163	10	48235406	C	T	3_prime_UTR_variant	MODIFIER	rs334893084
ENSSSCG00000011047	FAM171A1	0.0402107836925732	10	51298695	C	T	3_prime_UTR_variant	MODIFIER	rs330688220
ENSSSCG00000011047	FAM171A1	0.0402107836925732	10	51236342	T	C	synonymous_variant	LOW	rs337474464
ENSSSCG00000011047	FAM171A1	0.0402107836925732	10	51148509	C	T	synonymous_variant	LOW	rs81424916
ENSSSCG00000011050	MEIG1	0.0428849635765526	10	51529881	A	G	5_prime_UTR_variant	MODIFIER	rs327576010
ENSSSCG00000011050	MEIG1	0.0428849635765526	10	51524900	A	T	3_prime_UTR_variant	MODIFIER	rs341138488
ENSSSCG00000011119	ECHDC3	0.0459979518525571	10	65808953	C	T	3_prime_UTR_variant	MODIFIER	rs318440402
ENSSSCG00000011119	ECHDC3	0.0459979518525571	10	65808777	A	G	3_prime_UTR_variant	MODIFIER	rs319203937
ENSSSCG00000011119	ECHDC3	0.0459979518525571	10	65809394	G	A	3_prime_UTR_variant	MODIFIER	rs320024107
ENSSSCG00000011119	ECHDC3	0.0459979518525571	10	65808730	T	C	3_prime_UTR_variant	MODIFIER	rs320666283
ENSSSCG00000011119	ECHDC3	0.0459979518525571	10	65808313	G	A	3_prime_UTR_variant	MODIFIER	rs320901715
ENSSSCG00000011119	ECHDC3	0.0459979518525571	10	65810025	G	A	3_prime_UTR_variant	MODIFIER	rs320918224
ENSSSCG00000011119	ECHDC3	0.0459979518525571	10	65809595	A	G	3_prime_UTR_variant	MODIFIER	rs321224446
ENSSSCG00000011119	ECHDC3	0.0459979518525571	10	65807635	G	A	3_prime_UTR_variant	MODIFIER	rs321692298
ENSSSCG00000011119	ECHDC3	0.0459979518525571	10	65807958	G	C	3_prime_UTR_variant	MODIFIER	rs322222509
ENSSSCG00000011119	ECHDC3	0.0459979518525571	10	65809739	T	C	3_prime_UTR_variant	MODIFIER	rs322285142
ENSSSCG00000011119	ECHDC3	0.0459979518525571	10	65807858	C	T	3_prime_UTR_variant	MODIFIER	rs322837754
ENSSSCG00000011119	ECHDC3	0.0459979518525571	10	65809186	A	G	3_prime_UTR_variant	MODIFIER	rs323068612
ENSSSCG00000011119	ECHDC3	0.0459979518525571	10	65809641	A	G	3_prime_UTR_variant	MODIFIER	rs323902483
ENSSSCG00000011119	ECHDC3	0.0459979518525571	10	65797099	T	C	synonymous_variant	LOW	rs325664590
ENSSSCG00000011119	ECHDC3	0.0459979518525571	10	65809222	G	C	3_prime_UTR_variant	MODIFIER	rs325803224
ENSSSCG00000011119	ECHDC3	0.0459979518525571	10	65808693	A	C	3_prime_UTR_variant	MODIFIER	rs325845506
ENSSSCG00000011119	ECHDC3	0.0459979518525571	10	65810000	G	A	3_prime_UTR_variant	MODIFIER	rs326222769
ENSSSCG00000011119	ECHDC3	0.0459979518525571	10	65808125	A	G	3_prime_UTR_variant	MODIFIER	rs327405165
ENSSSCG00000011119	ECHDC3	0.0459979518525571	10	65807548	C	T	3_prime_UTR_variant	MODIFIER	rs327489910
ENSSSCG00000011119	ECHDC3	0.0459979518525571	10	65809464	C	A	3_prime_UTR_variant	MODIFIER	rs327517151
ENSSSCG00000011119	ECHDC3	0.0459979518525571	10	65809885	C	A	3_prime_UTR_variant	MODIFIER	rs328334731
ENSSSCG00000011119	ECHDC3	0.0459979518525571	10	65809264	G	C	3_prime_UTR_variant	MODIFIER	rs328540041
ENSSSCG00000011119	ECHDC3	0.0459979518525571	10	65808744	A	G	3_prime_UTR_variant	MODIFIER	rs328652730
ENSSSCG00000011119	ECHDC3	0.0459979518525571	10	65809600	G	A	3_prime_UTR_variant	MODIFIER	rs328912978
ENSSSCG00000011119	ECHDC3	0.0459979518525571	10	65807642	C	T	3_prime_UTR_variant	MODIFIER	rs329402633
ENSSSCG00000011119	ECHDC3	0.0459979518525571	10	65810402	G	A	3_prime_UTR_variant	MODIFIER	rs330005267
ENSSSCG00000011119	ECHDC3	0.0459979518525571	10	65808954	A	G	3_prime_UTR_variant	MODIFIER	rs330537735
ENSSSCG00000011119	ECHDC3	0.0459979518525571	10	65809696	G	A	3_prime_UTR_variant	MODIFIER	rs330823911
ENSSSCG00000011119	ECHDC3	0.0459979518525571	10	65808809	G	C	3_prime_UTR_variant	MODIFIER	rs331346823
ENSSSCG00000011119	ECHDC3	0.0459979518525571	10	65808352	C	T	3_prime_UTR_variant	MODIFIER	rs331392547
ENSSSCG00000011119	ECHDC3	0.0459979518525571	10	65809802	G	A	3_prime_UTR_variant	MODIFIER	rs332772519
ENSSSCG00000011119	ECHDC3	0.0459979518525571	10	65808482	A	G	3_prime_UTR_variant	MODIFIER	rs334196715
ENSSSCG00000011119	ECHDC3	0.0459979518525571	10	65808005	A	G	3_prime_UTR_variant	MODIFIER	rs334284907
ENSSSCG00000011119	ECHDC3	0.0459979518525571	10	65797068	C	T	missense_variant	MODERATE	rs334749391
ENSSSCG00000011119	ECHDC3	0.0459979518525571	10	65809207	A	G	3_prime_UTR_variant	MODIFIER	rs334940222
ENSSSCG00000011119	ECHDC3	0.0459979518525571	10	65808765	A	G	3_prime_UTR_variant	MODIFIER	rs335182913
ENSSSCG00000011119	ECHDC3	0.0459979518525571	10	65810492	C	T	3_prime_UTR_variant	MODIFIER	rs336381409
ENSSSCG00000011119	ECHDC3	0.0459979518525571	10	65807469	T	A	synonymous_variant	LOW	rs336896846
ENSSSCG00000011119	ECHDC3	0.0459979518525571	10	65808724	G	A	3_prime_UTR_variant	MODIFIER	rs337086636
ENSSSCG00000011119	ECHDC3	0.0459979518525571	10	65810003	C	A	3_prime_UTR_variant	MODIFIER	rs337330807
ENSSSCG00000011119	ECHDC3	0.0459979518525571	10	65808126	T	C	3_prime_UTR_variant	MODIFIER	rs338504199
ENSSSCG00000011119	ECHDC3	0.0459979518525571	10	65809960	C	T	3_prime_UTR_variant	MODIFIER	rs338668137
ENSSSCG00000011119	ECHDC3	0.0459979518525571	10	65809476	A	C	3_prime_UTR_variant	MODIFIER	rs338755083
ENSSSCG00000011119	ECHDC3	0.0459979518525571	10	65808336	G	A	3_prime_UTR_variant	MODIFIER	rs338892574
ENSSSCG00000011119	ECHDC3	0.0459979518525571	10	65810209	C	T	3_prime_UTR_variant	MODIFIER	rs338944988
ENSSSCG00000011119	ECHDC3	0.0459979518525571	10	65801678	T	C	synonymous_variant	LOW	rs339038124
ENSSSCG00000011119	ECHDC3	0.0459979518525571	10	65808254	G	A	3_prime_UTR_variant	MODIFIER	rs340714980
ENSSSCG00000011119	ECHDC3	0.0459979518525571	10	65809038	A	G	3_prime_UTR_variant	MODIFIER	rs340726220
ENSSSCG00000011119	ECHDC3	0.0459979518525571	10	65808135	C	T	3_prime_UTR_variant	MODIFIER	rs341890571
ENSSSCG00000011119	ECHDC3	0.0459979518525571	10	65808861	A	G	3_prime_UTR_variant	MODIFIER	rs342083564
ENSSSCG00000011119	ECHDC3	0.0459979518525571	10	65808368	T	C	3_prime_UTR_variant	MODIFIER	rs342180576
ENSSSCG00000011119	ECHDC3	0.0459979518525571	10	65808607	C	T	3_prime_UTR_variant	MODIFIER	rs342723827
ENSSSCG00000011119	ECHDC3	0.0459979518525571	10	65808061	G	T	3_prime_UTR_variant	MODIFIER	rs343574886
ENSSSCG00000011119	ECHDC3	0.0459979518525571	10	65789563	G	C	5_prime_UTR_variant	MODIFIER	rs343862880
ENSSSCG00000011119	ECHDC3	0.0459979518525571	10	65807500	C	G	3_prime_UTR_variant	MODIFIER	rs344124194
ENSSSCG00000011119	ECHDC3	0.0459979518525571	10	65810484	C	T	3_prime_UTR_variant	MODIFIER	rs344346772
ENSSSCG00000011119	ECHDC3	0.0459979518525571	10	65809815	T	C	3_prime_UTR_variant	MODIFIER	rs344441389
ENSSSCG00000011119	ECHDC3	0.0459979518525571	10	65809231	G	A	3_prime_UTR_variant	MODIFIER	rs344743640
ENSSSCG00000011119	ECHDC3	0.0459979518525571	10	65810284	G	A	3_prime_UTR_variant	MODIFIER	rs344744860
ENSSSCG00000011119	ECHDC3	0.0459979518525571	10	65809708	A	G	3_prime_UTR_variant	MODIFIER	rs344783509
ENSSSCG00000011119	ECHDC3	0.0459979518525571	10	65807955	G	A	3_prime_UTR_variant	MODIFIER	rs345490283
ENSSSCG00000011119	ECHDC3	0.0459979518525571	10	65808660	T	C	3_prime_UTR_variant	MODIFIER	rs346355799
ENSSSCG00000011119	ECHDC3	0.0459979518525571	10	65797079	G	A	missense_variant	MODERATE	rs704718316
ENSSSCG00000011119	ECHDC3	0.0459979518525571	10	65808453	G	A	3_prime_UTR_variant	MODIFIER	rs705173350
ENSSSCG00000011119	ECHDC3	0.0459979518525571	10	65789528	C	A	5_prime_UTR_variant	MODIFIER	rs707173760
ENSSSCG00000011119	ECHDC3	0.0459979518525571	10	65809684	G	A	3_prime_UTR_variant	MODIFIER	rs708351265
ENSSSCG00000011119	ECHDC3	0.0459979518525571	10	65807569	ACC	AC	3_prime_UTR_variant	MODIFIER	rs787068413
ENSSSCG00000011119	ECHDC3	0.0459979518525571	10	65808016	CTGT	CT	3_prime_UTR_variant	MODIFIER	rs789408306
ENSSSCG00000011119	ECHDC3	0.0459979518525571	10	65809845	ACCCC	ACCCCC	3_prime_UTR_variant	MODIFIER	rs790340371
ENSSSCG00000011119	ECHDC3	0.0459979518525571	10	65807716	T	C	3_prime_UTR_variant	MODIFIER	rs81324954
ENSSSCG00000011119	ECHDC3	0.0459979518525571	10	65809087	C	T	3_prime_UTR_variant	MODIFIER	rs81336633
ENSSSCG00000011119	ECHDC3	0.0459979518525571	10	65797054	G	A	synonymous_variant	LOW	rs81477697
ENSSSCG00000011119	ECHDC3	0.0459979518525571	10	65808497	TG	TGG	3_prime_UTR_variant	MODIFIER
ENSSSCG00000011119	ECHDC3	0.0459979518525571	10	65809778	C	T	3_prime_UTR_variant	MODIFIER
ENSSSCG00000011119	ECHDC3	0.0459979518525571	10	65808580	GTTTTTTT	GTTTTTT	3_prime_UTR_variant	MODIFIER
ENSSSCG00000011226		0.0428849635765526	13	18709875	C	T	synonymous_variant	LOW	rs324287037
ENSSSCG00000011226		0.0428849635765526	13	18709881	A	G	synonymous_variant	LOW	rs81478599
ENSSSCG00000011239		0.00568375606194654	13	23840344	G	A	missense_variant	MODERATE	rs318857750
ENSSSCG00000011239		0.00568375606194654	13	23841783	T	C	missense_variant	MODERATE	rs320466695
ENSSSCG00000011239		0.00568375606194654	13	23838399	C	T	synonymous_variant	LOW	rs321629538
ENSSSCG00000011239		0.00568375606194654	13	23841937	C	G	3_prime_UTR_variant	MODIFIER	rs321971356
ENSSSCG00000011239		0.00568375606194654	13	23838905	C	T	missense_variant	MODERATE	rs322321745
ENSSSCG00000011239		0.00568375606194654	13	23836830	T	C	synonymous_variant	LOW	rs322933915
ENSSSCG00000011239		0.00568375606194654	13	23842200	C	T	3_prime_UTR_variant	MODIFIER	rs324656300
ENSSSCG00000011239		0.00568375606194654	13	23837547	T	C	synonymous_variant	LOW	rs327875744
ENSSSCG00000011239		0.00568375606194654	13	23842573	G	A	3_prime_UTR_variant	MODIFIER	rs328559649
ENSSSCG00000011239		0.00568375606194654	13	23836401	G	A	synonymous_variant	LOW	rs331828247
ENSSSCG00000011239		0.00568375606194654	13	23836980	C	T	synonymous_variant	LOW	rs332334764
ENSSSCG00000011239		0.00568375606194654	13	23841879	C	T	3_prime_UTR_variant	MODIFIER	rs333843001
ENSSSCG00000011239		0.00568375606194654	13	23841993	A	G	3_prime_UTR_variant	MODIFIER	rs335623600
ENSSSCG00000011239		0.00568375606194654	13	23837550	T	C	synonymous_variant	LOW	rs337202940
ENSSSCG00000011239		0.00568375606194654	13	23841934	T	G	3_prime_UTR_variant	MODIFIER	rs339826572,rs787489808
ENSSSCG00000011239		0.00568375606194654	13	23838631	C	T	synonymous_variant	LOW	rs340799941
ENSSSCG00000011239		0.00568375606194654	13	23836759	A	G	missense_variant	MODERATE	rs343546801
ENSSSCG00000011239		0.00568375606194654	13	23842601	T	C	3_prime_UTR_variant	MODIFIER	rs343736656
ENSSSCG00000011239		0.00568375606194654	13	23837251	C	T	synonymous_variant	LOW	rs345177563
ENSSSCG00000011299	CLEC3B	0.00121012524835296	13	31106688	T	C	3_prime_UTR_variant	MODIFIER	rs331060888
ENSSSCG00000011299	CLEC3B	0.00121012524835296	13	31106715	T	C	3_prime_UTR_variant	MODIFIER	rs338577543
ENSSSCG00000011357		0.0161210019967033	13	34560302	T	C	synonymous_variant	LOW	rs336489666
ENSSSCG00000011377	LAMB2	0.0385898756438755	13	34978440	A	G	synonymous_variant	LOW	rs323135529
ENSSSCG00000011377	LAMB2	0.0385898756438755	13	34980469	T	C	synonymous_variant	LOW	rs328487423
ENSSSCG00000011377	LAMB2	0.0385898756438755	13	34977211	A	G	missense_variant	MODERATE	rs339555874
ENSSSCG00000011377	LAMB2	0.0385898756438755	13	34970896	A	C	missense_variant	MODERATE	rs709306778
ENSSSCG00000011496	ADAMTS9	0.044708154016635	13	50560134	T	C	missense_variant	MODERATE	rs319929366
ENSSSCG00000011496	ADAMTS9	0.044708154016635	13	50602044	A	G	synonymous_variant	LOW	rs323628247
ENSSSCG00000011496	ADAMTS9	0.044708154016635	13	50560213	C	T	synonymous_variant	LOW	rs329451487
ENSSSCG00000011496	ADAMTS9	0.044708154016635	13	50608899	T	C	missense_variant	MODERATE	rs334979430
ENSSSCG00000011496	ADAMTS9	0.044708154016635	13	50627914	C	A	synonymous_variant	LOW	rs342156255
ENSSSCG00000011496	ADAMTS9	0.044708154016635	13	50599734	C	T	synonymous_variant	LOW	rs342292828
ENSSSCG00000011496	ADAMTS9	0.044708154016635	13	50593873	C	T	synonymous_variant	LOW	rs345416212
ENSSSCG00000011496	ADAMTS9	0.044708154016635	13	50546588	A	G	synonymous_variant	LOW
ENSSSCG00000011496	ADAMTS9	0.044708154016635	13	50546594	G	A	synonymous_variant	LOW
ENSSSCG00000011592	PLXND1	0.0204094937228382	13	76180120	T	C	3_prime_UTR_variant	MODIFIER	rs327332769
ENSSSCG00000011592	PLXND1	0.0204094937228382	13	76179859	A	G	3_prime_UTR_variant	MODIFIER	rs328541713
ENSSSCG00000011592	PLXND1	0.0204094937228382	13	76200679	C	T	synonymous_variant	LOW	rs331767563
ENSSSCG00000011592	PLXND1	0.0204094937228382	13	76197864	T	C	missense_variant	MODERATE	rs333191495
ENSSSCG00000011592	PLXND1	0.0204094937228382	13	76182155	C	A	synonymous_variant	LOW	rs337057991
ENSSSCG00000011592	PLXND1	0.0204094937228382	13	76206798	T	G	synonymous_variant	LOW	rs337624741
ENSSSCG00000011592	PLXND1	0.0204094937228382	13	76180176	C	T	3_prime_UTR_variant	MODIFIER	rs337764216
ENSSSCG00000011592	PLXND1	0.0204094937228382	13	76179873	T	C	3_prime_UTR_variant	MODIFIER	rs338308306
ENSSSCG00000011592	PLXND1	0.0204094937228382	13	76190673	T	C	synonymous_variant	LOW	rs342757135
ENSSSCG00000011592	PLXND1	0.0204094937228382	13	76191728	A	G	synonymous_variant	LOW	rs344056706
ENSSSCG00000011592	PLXND1	0.0204094937228382	13	76213147	A	G	synonymous_variant	LOW	rs344744739
ENSSSCG00000011592	PLXND1	0.0204094937228382	13	76179495	G	A	3_prime_UTR_variant	MODIFIER	rs345034115
ENSSSCG00000011592	PLXND1	0.0204094937228382	13	76180028	T	C	3_prime_UTR_variant	MODIFIER	rs345865932
ENSSSCG00000011690	PLSCR4	0.00677197865086152	13	94321193	T	C	3_prime_UTR_variant	MODIFIER	rs319001040
ENSSSCG00000011690	PLSCR4	0.00677197865086152	13	94323823	C	T	missense_variant	MODERATE	rs320433969
ENSSSCG00000011690	PLSCR4	0.00677197865086152	13	94322377	A	T	3_prime_UTR_variant	MODIFIER	rs323151021
ENSSSCG00000011690	PLSCR4	0.00677197865086152	13	94325321	A	G	synonymous_variant	LOW	rs324486550
ENSSSCG00000011690	PLSCR4	0.00677197865086152	13	94321731	C	T	3_prime_UTR_variant	MODIFIER	rs324959977
ENSSSCG00000011690	PLSCR4	0.00677197865086152	13	94321733	G	C	3_prime_UTR_variant	MODIFIER	rs329230439
ENSSSCG00000011690	PLSCR4	0.00677197865086152	13	94321236	T	C	3_prime_UTR_variant	MODIFIER	rs330197372
ENSSSCG00000011690	PLSCR4	0.00677197865086152	13	94322392	A	G	3_prime_UTR_variant	MODIFIER	rs335013605
ENSSSCG00000011690	PLSCR4	0.00677197865086152	13	94322059	T	G	3_prime_UTR_variant	MODIFIER	rs343156009
ENSSSCG00000011690	PLSCR4	0.00677197865086152	13	94322724	T	C	3_prime_UTR_variant	MODIFIER	rs345446978
ENSSSCG00000011690	PLSCR4	0.00677197865086152	13	94322198	TA	TAA	3_prime_UTR_variant	MODIFIER	rs790974310
ENSSSCG00000011695	AGTR1	0.0335574711982992	13	96933307	T	C	5_prime_UTR_variant	MODIFIER	rs81447390
ENSSSCG00000011702	TM4SF1	0.0235461563103175	13	97601575	G	A	synonymous_variant	LOW	rs329641483
ENSSSCG00000011892		0.0428849635765526	13	149836479	T	A	missense_variant	MODERATE	rs328416521
ENSSSCG00000012022	APP	0.0103552989737842	13	199361600	A	G	synonymous_variant	LOW	rs324292327
ENSSSCG00000012022	APP	0.0103552989737842	13	199436876	T	C	synonymous_variant	LOW	rs333511046
ENSSSCG00000012022	APP	0.0103552989737842	13	199362598	G	A	synonymous_variant	LOW	rs340819792
ENSSSCG00000012022	APP	0.0103552989737842	13	199385096	T	C	synonymous_variant	LOW	rs343806633
ENSSSCG00000012068	ETS2	0.026372150536774	GL894492.1	11865	C	T	synonymous_variant	LOW
ENSSSCG00000012068	ETS2	0.026372150536774	GL894492.1	13146	C	T	synonymous_variant	LOW
ENSSSCG00000012077	MX1	0.0285954340317097	13	214992590	G	A	missense_variant	MODERATE	rs336962799
ENSSSCG00000012077	MX1	0.0285954340317097	13	214995931	G	T	synonymous_variant,5_prime_UTR_variant	LOW,MODIFIER	rs339602414
ENSSSCG00000012077	MX1	0.0285954340317097	13	214995911	C	T	synonymous_variant,5_prime_UTR_variant	LOW,MODIFIER	rs55618273
ENSSSCG00000012229	CYBB	0.026372150536774	X	37370861	A	G	synonymous_variant	LOW	rs324837358
ENSSSCG00000012229	CYBB	0.026372150536774	X	37374033	T	C	synonymous_variant,3_prime_UTR_variant,non_coding_exon_variant	LOW,MODIFIER,MODIFIER	rs330229452
ENSSSCG00000012569	ATG4A	0.010511620727845	X	103044976	T	G	splice_region_variant&non_coding_exon_variant,missense_variant,missense_variant&splice_region_variant	LOW,MODERATE,MODERATE
ENSSSCG00000012625	PGRMC1	0.0326663214540805	X	113933319	C	A	3_prime_UTR_variant	MODIFIER	rs324217435
ENSSSCG00000012625	PGRMC1	0.0326663214540805	X	113929277	A	T	5_prime_UTR_premature_start_codon_gain_variant,5_prime_UTR_variant	LOW,MODIFIER	rs333784601
ENSSSCG00000012625	PGRMC1	0.0326663214540805	X	113932575	C	G	3_prime_UTR_variant,non_coding_exon_variant	MODIFIER,MODIFIER	rs333858606
ENSSSCG00000012625	PGRMC1	0.0326663214540805	X	113933688	T	C	3_prime_UTR_variant	MODIFIER	rs337487924
ENSSSCG00000012625	PGRMC1	0.0326663214540805	X	113929639	C	T	synonymous_variant,non_coding_exon_variant	LOW,MODIFIER	rs81216588
ENSSSCG00000012766	BGN	0.015210507364876	X	141855527	A	G	synonymous_variant	LOW	rs321375075
ENSSSCG00000012766	BGN	0.015210507364876	X	141856601	A	G	splice_region_variant&synonymous_variant,non_coding_exon_variant	LOW,MODIFIER	rs343320279
ENSSSCG00000012787	L1CAM	0.0248974563646201	X	142166306	C	T	missense_variant	MODERATE	rs324964150
ENSSSCG00000012787	L1CAM	0.0248974563646201	X	142166691	C	T	synonymous_variant	LOW	rs343336160
ENSSSCG00000012787	L1CAM	0.0248974563646201	X	142169199	A	G	synonymous_variant	LOW	rs343404244
ENSSSCG00000012787	L1CAM	0.0248974563646201	X	142169115	G	A	synonymous_variant	LOW	rs81473931
ENSSSCG00000012880		0.0161210019967033	2	2873567	T	C	3_prime_UTR_variant	MODIFIER	rs320401854
ENSSSCG00000012880		0.0161210019967033	2	2846130	C	T	synonymous_variant,non_coding_exon_variant	LOW,MODIFIER	rs326414926
ENSSSCG00000012880		0.0161210019967033	2	2873238	C	T	3_prime_UTR_variant	MODIFIER	rs327785367
ENSSSCG00000012880		0.0161210019967033	2	2873984	G	A	3_prime_UTR_variant	MODIFIER	rs331052951
ENSSSCG00000012880		0.0161210019967033	2	2852773	G	C	missense_variant,non_coding_exon_variant	MODERATE,MODIFIER	rs333900850
ENSSSCG00000012880		0.0161210019967033	2	2873696	T	G	3_prime_UTR_variant	MODIFIER	rs338633784
ENSSSCG00000012880		0.0161210019967033	2	2873486	G	A	3_prime_UTR_variant	MODIFIER	rs345675729
ENSSSCG00000012880		0.0161210019967033	2	2873525	C	T	3_prime_UTR_variant	MODIFIER	rs695238479
ENSSSCG00000012880		0.0161210019967033	2	2873527	T	G	3_prime_UTR_variant	MODIFIER	rs700467422
ENSSSCG00000012880		0.0161210019967033	2	2872116	A	G	3_prime_UTR_variant	MODIFIER	rs81256907
ENSSSCG00000012880		0.0161210019967033	2	2859440	A	G	missense_variant	MODERATE	rs81362188
ENSSSCG00000012880		0.0161210019967033	2	2854961	C	T	missense_variant&splice_region_variant,non_coding_exon_variant	MODERATE,MODIFIER
ENSSSCG00000012925		0.0471167011495457	2	4576436	G	A	synonymous_variant	LOW	rs325442887
ENSSSCG00000012925		0.0471167011495457	2	4577962	G	A	synonymous_variant	LOW	rs327036193
ENSSSCG00000012925		0.0471167011495457	2	4576352	G	C	synonymous_variant	LOW	rs331151632
ENSSSCG00000012925		0.0471167011495457	2	4577992	A	G	synonymous_variant	LOW	rs338641625
ENSSSCG00000012925		0.0471167011495457	2	4576358	T	C	synonymous_variant	LOW	rs341826596
ENSSSCG00000012925		0.0471167011495457	2	4578472	G	A	synonymous_variant	LOW	rs344344864
ENSSSCG00000012925		0.0471167011495457	2	4585773	T	G	splice_region_variant,5_prime_UTR_variant	LOW,MODIFIER
ENSSSCG00000012925		0.0471167011495457	2	4576337	C	CA	frameshift_variant	HIGH
ENSSSCG00000012971	EFEMP2	0.0101213410643849	2	5565360	C	T	synonymous_variant	LOW	rs10719871
ENSSSCG00000012971	EFEMP2	0.0101213410643849	2	5569185	C	T	3_prime_UTR_variant	MODIFIER	rs318525401
ENSSSCG00000012971	EFEMP2	0.0101213410643849	2	5569400	G	A	3_prime_UTR_variant	MODIFIER	rs324369250
ENSSSCG00000012971	EFEMP2	0.0101213410643849	2	5560379	C	T	synonymous_variant	LOW	rs326560841
ENSSSCG00000012971	EFEMP2	0.0101213410643849	2	5568735	G	T	3_prime_UTR_variant	MODIFIER	rs327137009
ENSSSCG00000012971	EFEMP2	0.0101213410643849	2	5568107	A	G	3_prime_UTR_variant	MODIFIER	rs330252424
ENSSSCG00000012971	EFEMP2	0.0101213410643849	2	5570445	G	A	3_prime_UTR_variant	MODIFIER	rs331439885
ENSSSCG00000012971	EFEMP2	0.0101213410643849	2	5569428	T	C	3_prime_UTR_variant	MODIFIER	rs332215017
ENSSSCG00000012971	EFEMP2	0.0101213410643849	2	5570794	C	T	3_prime_UTR_variant	MODIFIER	rs332850308
ENSSSCG00000012971	EFEMP2	0.0101213410643849	2	5567878	C	G	3_prime_UTR_variant	MODIFIER	rs335662963
ENSSSCG00000012971	EFEMP2	0.0101213410643849	2	5568152	G	A	3_prime_UTR_variant	MODIFIER	rs337630604
ENSSSCG00000012971	EFEMP2	0.0101213410643849	2	5567915	A	G	3_prime_UTR_variant	MODIFIER	rs341970078
ENSSSCG00000012971	EFEMP2	0.0101213410643849	2	5562567	C	T	synonymous_variant	LOW	rs81212810
ENSSSCG00000012971	EFEMP2	0.0101213410643849	2	5565108	C	T	synonymous_variant	LOW	rs81212812
ENSSSCG00000012971	EFEMP2	0.0101213410643849	2	5565780	C	T	synonymous_variant	LOW	rs81212814
ENSSSCG00000012971	EFEMP2	0.0101213410643849	2	5561049	G	A	synonymous_variant	LOW	rs81221368
ENSSSCG00000012999	CAPN1	0.026372150536774	2	6130068	G	C	3_prime_UTR_variant	MODIFIER	rs196954097
ENSSSCG00000012999	CAPN1	0.026372150536774	2	6129569	T	C	3_prime_UTR_variant	MODIFIER	rs320012381
ENSSSCG00000012999	CAPN1	0.026372150536774	2	6132094	C	T	synonymous_variant	LOW	rs322970193
ENSSSCG00000012999	CAPN1	0.026372150536774	2	6130227	C	T	3_prime_UTR_variant	MODIFIER	rs323175146
ENSSSCG00000012999	CAPN1	0.026372150536774	2	6136499	T	C	synonymous_variant	LOW	rs333100146
ENSSSCG00000012999	CAPN1	0.026372150536774	2	6136436	C	G	synonymous_variant	LOW	rs334556067
ENSSSCG00000012999	CAPN1	0.026372150536774	2	6136439	G	T	synonymous_variant	LOW	rs346299811
ENSSSCG00000012999	CAPN1	0.026372150536774	2	6129746	G	A	3_prime_UTR_variant	MODIFIER	rs81358636
ENSSSCG00000012999	CAPN1	0.026372150536774	2	6152143	G	A	synonymous_variant	LOW	rs81358667
ENSSSCG00000013061	EML3	0.0268033134578821	2	8482679	C	T	synonymous_variant	LOW	rs319174521
ENSSSCG00000013061	EML3	0.0268033134578821	2	8479494	G	A	synonymous_variant	LOW	rs323030209
ENSSSCG00000013061	EML3	0.0268033134578821	2	8476794	A	C	synonymous_variant	LOW	rs326455330
ENSSSCG00000013061	EML3	0.0268033134578821	2	8478699	C	T	synonymous_variant	LOW	rs328355601
ENSSSCG00000013061	EML3	0.0268033134578821	2	8477653	C	T	synonymous_variant	LOW	rs340187877
ENSSSCG00000013061	EML3	0.0268033134578821	2	8479298	C	T	synonymous_variant	LOW	rs340579611
ENSSSCG00000013061	EML3	0.0268033134578821	2	8477208	G	T	synonymous_variant	LOW	rs712094232
ENSSSCG00000013181	SERPING1	0.00455007809284975	2	12957904	T	C	3_prime_UTR_variant,non_coding_exon_variant	MODIFIER,MODIFIER	rs339330770
ENSSSCG00000013181	SERPING1	0.00455007809284975	2	12965527	G	A	synonymous_variant,3_prime_UTR_variant,non_coding_exon_variant	LOW,MODIFIER,MODIFIER	rs55618235
ENSSSCG00000013181	SERPING1	0.00455007809284975	2	12965489	G	T	missense_variant,3_prime_UTR_variant,non_coding_exon_variant	MODERATE,MODIFIER,MODIFIER	rs55618897
ENSSSCG00000013181	SERPING1	0.00455007809284975	2	12965814	G	C	synonymous_variant,3_prime_UTR_variant,non_coding_exon_variant	LOW,MODIFIER,MODIFIER	rs81212373
ENSSSCG00000013181	SERPING1	0.00455007809284975	2	12965452	T	C	synonymous_variant,3_prime_UTR_variant,non_coding_exon_variant	LOW,MODIFIER,MODIFIER	rs81212376
ENSSSCG00000013302	CAT	0.0040242366219667	2	28886443	A	G	synonymous_variant	LOW	rs55618446
ENSSSCG00000013410	SWAP70	0.0422220338942122	2	53071100	C	T	3_prime_UTR_variant	MODIFIER	rs344577461
ENSSSCG00000013639	SLC44A2	0.0289084778414823	2	69782319	G	A	3_prime_UTR_variant	MODIFIER	rs55618526
ENSSSCG00000013639	SLC44A2	0.0289084778414823	2	69768333	C	T	missense_variant	MODERATE
ENSSSCG00000013655		0.0235461563103175	2	69440490	A	C	missense_variant	MODERATE
ENSSSCG00000013886	B3GNT3	0.0388357786450843	2	59504701	G	A	3_prime_UTR_variant	MODIFIER	rs337008340
ENSSSCG00000014395	PCDH12	0.026372150536774	2	149764883	T	C	synonymous_variant	LOW	rs325655553
ENSSSCG00000014395	PCDH12	0.026372150536774	2	149752929	A	C	missense_variant	MODERATE	rs328651999
ENSSSCG00000014395	PCDH12	0.026372150536774	2	149764898	G	A	synonymous_variant	LOW	rs337614200
ENSSSCG00000014395	PCDH12	0.026372150536774	2	149763557	G	A	synonymous_variant	LOW	rs342297056
ENSSSCG00000014395	PCDH12	0.026372150536774	2	149757121	A	G	synonymous_variant	LOW	rs343769986
ENSSSCG00000014439		0.0396579404886759	2	157941813	A	C	missense_variant	MODERATE	rs326218973
ENSSSCG00000014439		0.0396579404886759	2	157942025	TCC	TCCC	5_prime_UTR_variant	MODIFIER
ENSSSCG00000014441	CSF1R	0.0328847570589829	2	157868241	G	A	synonymous_variant	LOW	rs792475490
ENSSSCG00000014441	CSF1R	0.0328847570589829	2	157868802	A	G	synonymous_variant	LOW
ENSSSCG00000014442	PDGFRB	0.00366095652960913	2	158069148	C	T	synonymous_variant	LOW	rs320802133
ENSSSCG00000014442	PDGFRB	0.00366095652960913	2	158068399	G	A	synonymous_variant	LOW	rs324787866
ENSSSCG00000014442	PDGFRB	0.00366095652960913	2	158060188	A	G	synonymous_variant	LOW	rs81367954
ENSSSCG00000014442	PDGFRB	0.00366095652960913	2	158063609	C	G	synonymous_variant	LOW	rs81367959
ENSSSCG00000014780	TRIM21	0.0468661801265185	9	6539456	C	G	missense_variant,non_coding_exon_variant	MODERATE,MODIFIER	rs329486037
ENSSSCG00000014780	TRIM21	0.0468661801265185	9	6543669	T	C	synonymous_variant	LOW	rs331952583
ENSSSCG00000014780	TRIM21	0.0468661801265185	9	6542912	G	T	missense_variant	MODERATE	rs342372471
ENSSSCG00000014780	TRIM21	0.0468661801265185	9	6537602	G	A	missense_variant,non_coding_exon_variant	MODERATE,MODIFIER	rs342551679
ENSSSCG00000014780	TRIM21	0.0468661801265185	9	6537221	T	C	5_prime_UTR_variant,non_coding_exon_variant	MODIFIER,MODIFIER	rs81411500
ENSSSCG00000014780	TRIM21	0.0468661801265185	9	6539558	A	C	synonymous_variant,non_coding_exon_variant	LOW,MODIFIER	rs81411511
ENSSSCG00000014869	LRRC32	0.0135239938936241	9	11913681	T	A	3_prime_UTR_variant	MODIFIER	rs326994144
ENSSSCG00000014869	LRRC32	0.0135239938936241	9	11913668	C	T	3_prime_UTR_variant	MODIFIER	rs343201786
ENSSSCG00000014869	LRRC32	0.0135239938936241	9	11914489	G	A	3_prime_UTR_variant	MODIFIER	rs81415601
ENSSSCG00000014960	AMOTL1	0.0231093346863611	9	30658468	G	A	synonymous_variant	LOW	rs318374607
ENSSSCG00000014960	AMOTL1	0.0231093346863611	9	30715320	C	T	synonymous_variant	LOW	rs318562038
ENSSSCG00000014960	AMOTL1	0.0231093346863611	9	30684186	G	A	synonymous_variant	LOW	rs325737379
ENSSSCG00000014960	AMOTL1	0.0231093346863611	9	30725635	T	C	synonymous_variant	LOW	rs326209580
ENSSSCG00000014960	AMOTL1	0.0231093346863611	9	30725443	A	G	missense_variant	MODERATE	rs330132741
ENSSSCG00000014960	AMOTL1	0.0231093346863611	9	30676551	G	A	synonymous_variant	LOW	rs330412606
ENSSSCG00000014960	AMOTL1	0.0231093346863611	9	30658555	A	G	synonymous_variant	LOW	rs330452559
ENSSSCG00000014960	AMOTL1	0.0231093346863611	9	30684243	C	T	synonymous_variant	LOW	rs333864344
ENSSSCG00000014960	AMOTL1	0.0231093346863611	9	30725610	T	C	synonymous_variant	LOW	rs334763952
ENSSSCG00000014960	AMOTL1	0.0231093346863611	9	30725648	C	T	missense_variant	MODERATE	rs334940703
ENSSSCG00000014960	AMOTL1	0.0231093346863611	9	30685407	G	A	synonymous_variant	LOW	rs335496509
ENSSSCG00000014960	AMOTL1	0.0231093346863611	9	30658336	G	C	synonymous_variant	LOW	rs338721809
ENSSSCG00000014960	AMOTL1	0.0231093346863611	9	30722631	G	A	synonymous_variant	LOW	rs340001015
ENSSSCG00000014960	AMOTL1	0.0231093346863611	9	30725556	T	C	synonymous_variant	LOW	rs342617024
ENSSSCG00000014960	AMOTL1	0.0231093346863611	9	30725660	T	C	missense_variant	MODERATE	rs345522952
ENSSSCG00000014960	AMOTL1	0.0231093346863611	9	30676416	C	T	synonymous_variant	LOW	rs704798499
ENSSSCG00000014960	AMOTL1	0.0231093346863611	9	30676473	C	A	synonymous_variant	LOW	rs709135074
ENSSSCG00000014960	AMOTL1	0.0231093346863611	9	30725505	T	C	synonymous_variant	LOW	rs81408421
ENSSSCG00000014965	ENDOD1	0.0100863817259362	9	30923248	C	T	synonymous_variant	LOW	rs320390378
ENSSSCG00000014965	ENDOD1	0.0100863817259362	9	30923493	G	C	synonymous_variant	LOW	rs328167635
ENSSSCG00000014965	ENDOD1	0.0100863817259362	9	30923238	C	T	synonymous_variant	LOW	rs338929952
ENSSSCG00000014965	ENDOD1	0.0100863817259362	9	30923364	G	T	synonymous_variant	LOW	rs704242017
ENSSSCG00000014965	ENDOD1	0.0100863817259362	9	30951940	A	G	3_prime_UTR_variant	MODIFIER
ENSSSCG00000014965	ENDOD1	0.0100863817259362	9	30952176	C	T	3_prime_UTR_variant	MODIFIER
ENSSSCG00000014965	ENDOD1	0.0100863817259362	9	30951205	A	G	3_prime_UTR_variant	MODIFIER
ENSSSCG00000014965	ENDOD1	0.0100863817259362	9	30951857	C	T	3_prime_UTR_variant	MODIFIER
ENSSSCG00000014965	ENDOD1	0.0100863817259362	9	30951867	G	A	3_prime_UTR_variant	MODIFIER
ENSSSCG00000014965	ENDOD1	0.0100863817259362	9	30952044	G	A	3_prime_UTR_variant	MODIFIER
ENSSSCG00000014965	ENDOD1	0.0100863817259362	9	30950949	C	T	3_prime_UTR_variant	MODIFIER
ENSSSCG00000014965	ENDOD1	0.0100863817259362	9	30951962	G	A	3_prime_UTR_variant	MODIFIER
ENSSSCG00000014965	ENDOD1	0.0100863817259362	9	30952457	T	C	3_prime_UTR_variant	MODIFIER
ENSSSCG00000014965	ENDOD1	0.0100863817259362	9	30952060	A	G	3_prime_UTR_variant	MODIFIER
ENSSSCG00000014965	ENDOD1	0.0100863817259362	9	30949321	T	C	synonymous_variant	LOW
ENSSSCG00000014965	ENDOD1	0.0100863817259362	9	30949411	C	A	synonymous_variant	LOW
ENSSSCG00000014965	ENDOD1	0.0100863817259362	9	30949663	A	G	synonymous_variant	LOW
ENSSSCG00000014965	ENDOD1	0.0100863817259362	9	30949735	A	G	synonymous_variant	LOW
ENSSSCG00000014965	ENDOD1	0.0100863817259362	9	30950191	C	T	synonymous_variant	LOW
ENSSSCG00000014965	ENDOD1	0.0100863817259362	9	30949928	A	G	missense_variant	MODERATE
ENSSSCG00000014965	ENDOD1	0.0100863817259362	9	30950720	C	T	3_prime_UTR_variant	MODIFIER
ENSSSCG00000014965	ENDOD1	0.0100863817259362	9	30950746	G	T	3_prime_UTR_variant	MODIFIER
ENSSSCG00000014965	ENDOD1	0.0100863817259362	9	30950993	C	T	3_prime_UTR_variant	MODIFIER
ENSSSCG00000014965	ENDOD1	0.0100863817259362	9	30951425	C	T	3_prime_UTR_variant	MODIFIER
ENSSSCG00000014965	ENDOD1	0.0100863817259362	9	30951541	C	T	3_prime_UTR_variant	MODIFIER
ENSSSCG00000014965	ENDOD1	0.0100863817259362	9	30952018	T	G	3_prime_UTR_variant	MODIFIER
ENSSSCG00000015025	CRYAB	0.0402107836925732	9	44432840	A	G	5_prime_UTR_variant	MODIFIER	rs324982515
ENSSSCG00000015025	CRYAB	0.0402107836925732	9	44432191	T	C	synonymous_variant	LOW	rs55618553
ENSSSCG00000015025	CRYAB	0.0402107836925732	9	44432121	A	T	missense_variant	MODERATE	rs55618913
ENSSSCG00000015025	CRYAB	0.0402107836925732	9	44432848	A	G	5_prime_UTR_variant	MODIFIER	rs708782447
ENSSSCG00000015270	FMOD	0.0468661801265185	9	70357893	T	C	3_prime_UTR_variant	MODIFIER	rs337101506
ENSSSCG00000015299	STEAP4	0.0231093346863611	9	74989582	G	A	synonymous_variant	LOW	rs196957744
ENSSSCG00000015326	COL1A2	0.0100863817259362	9	81390418	A	G	synonymous_variant	LOW	rs55619213
ENSSSCG00000015720	BIN1	0.0160822329444956	15	29045587	C	T	synonymous_variant	LOW	rs338444892
ENSSSCG00000015720	BIN1	0.0160822329444956	15	29057140	A	G	synonymous_variant	LOW	rs81217297
ENSSSCG00000015797		0.0166217853924119	15	53437208	A	G	synonymous_variant	LOW	rs337261288
ENSSSCG00000015815	FGFR1	0.0458852824350105	15	55268473	G	A	3_prime_UTR_variant	MODIFIER	rs322183583
ENSSSCG00000015815	FGFR1	0.0458852824350105	15	55268355	C	G	3_prime_UTR_variant	MODIFIER	rs324482580
ENSSSCG00000015815	FGFR1	0.0458852824350105	15	55267172	A	G	synonymous_variant	LOW	rs325985516
ENSSSCG00000015815	FGFR1	0.0458852824350105	15	55266888	C	G	synonymous_variant,non_coding_exon_variant	LOW,MODIFIER	rs333138393
ENSSSCG00000015815	FGFR1	0.0458852824350105	15	55265834	C	A	synonymous_variant,non_coding_exon_variant	LOW,MODIFIER	rs333199306
ENSSSCG00000015815	FGFR1	0.0458852824350105	15	55268370	T	C	3_prime_UTR_variant	MODIFIER	rs334034850
ENSSSCG00000015815	FGFR1	0.0458852824350105	15	55266897	A	G	synonymous_variant,non_coding_exon_variant	LOW,MODIFIER	rs341479666
ENSSSCG00000015815	FGFR1	0.0458852824350105	15	55263054	G	A	missense_variant,3_prime_UTR_variant,non_coding_exon_variant	MODERATE,MODIFIER,MODIFIER	rs80800265
ENSSSCG00000015815	FGFR1	0.0458852824350105	15	55263158	T	C	synonymous_variant,3_prime_UTR_variant,non_coding_exon_variant	LOW,MODIFIER,MODIFIER	rs80800538
ENSSSCG00000015815	FGFR1	0.0458852824350105	15	55265897	G	A	synonymous_variant,non_coding_exon_variant	LOW,MODIFIER	rs80864355
ENSSSCG00000015815	FGFR1	0.0458852824350105	15	55265903	C	G	synonymous_variant,non_coding_exon_variant	LOW,MODIFIER	rs80967242
ENSSSCG00000015880	TANC1	0.0254156742404717	15	73376667	G	A	synonymous_variant	LOW	rs322318938
ENSSSCG00000016034	COL3A1	0.0101141233246402	15	104105675	G	GC	3_prime_UTR_variant	MODIFIER	rs790602436
ENSSSCG00000016034	COL3A1	0.0101141233246402	15	104082538	A	G	synonymous_variant	LOW
ENSSSCG00000016262	SP140	0.0402107836925732	15	144937268	C	T	missense_variant	MODERATE	rs333224569
ENSSSCG00000016262	SP140	0.0402107836925732	15	144911886	C	T	5_prime_UTR_premature_start_codon_gain_variant,5_prime_UTR_variant	LOW,MODIFIER	rs334431477
ENSSSCG00000016262	SP140	0.0402107836925732	15	144918081	T	G	missense_variant	MODERATE	rs335856245
ENSSSCG00000016262	SP140	0.0402107836925732	15	144911964	G	A	5_prime_UTR_variant	MODIFIER	rs344191272
ENSSSCG00000016262	SP140	0.0402107836925732	15	144960143	T	A	missense_variant	MODERATE	rs345784535
ENSSSCG00000016262	SP140	0.0402107836925732	15	144909261	G	A	5_prime_UTR_variant	MODIFIER	rs696858999
ENSSSCG00000016262	SP140	0.0402107836925732	15	144939235	A	G	missense_variant	MODERATE	rs81235938
ENSSSCG00000016267	ITM2C	0.0439738287637222	15	145306985	C	T	3_prime_UTR_variant	MODIFIER	rs324706467
ENSSSCG00000016267	ITM2C	0.0439738287637222	15	145293368	C	G	5_prime_UTR_variant	MODIFIER	rs328479391
ENSSSCG00000016267	ITM2C	0.0439738287637222	15	145293454	C	T	5_prime_UTR_variant	MODIFIER	rs338498783
ENSSSCG00000016267	ITM2C	0.0439738287637222	15	145306045	G	C	3_prime_UTR_variant	MODIFIER	rs706865487
ENSSSCG00000016444	TMEM176B	0.038946962847658	18	6654935	C	G	missense_variant	MODERATE	rs196951177
ENSSSCG00000016444	TMEM176B	0.038946962847658	18	6654821	C	T	missense_variant	MODERATE	rs323211200
ENSSSCG00000016444	TMEM176B	0.038946962847658	18	6653129	G	T	synonymous_variant	LOW	rs323356114
ENSSSCG00000016444	TMEM176B	0.038946962847658	18	6656168	G	T	synonymous_variant	LOW	rs327671783
ENSSSCG00000016444	TMEM176B	0.038946962847658	18	6654895	C	T	missense_variant	MODERATE	rs328305346
ENSSSCG00000016444	TMEM176B	0.038946962847658	18	6653028	A	G	missense_variant	MODERATE	rs332001226
ENSSSCG00000016444	TMEM176B	0.038946962847658	18	6654188	G	T	synonymous_variant	LOW	rs336763214
ENSSSCG00000016444	TMEM176B	0.038946962847658	18	6654906	T	C	synonymous_variant	LOW	rs337688519
ENSSSCG00000016444	TMEM176B	0.038946962847658	18	6653009	G	A	synonymous_variant	LOW	rs339287012
ENSSSCG00000016444	TMEM176B	0.038946962847658	18	6656172	C	T	synonymous_variant	LOW	rs341716038
ENSSSCG00000016444	TMEM176B	0.038946962847658	18	6654805	G	A	missense_variant	MODERATE	rs343199081
ENSSSCG00000016522		0.039883873017016	18	12980973	A	G	3_prime_UTR_variant	MODIFIER	rs335207088
ENSSSCG00000016522		0.039883873017016	18	12981450	C	T	3_prime_UTR_variant	MODIFIER	rs55618462
ENSSSCG00000016522		0.039883873017016	18	12960416	C	G	missense_variant	MODERATE
ENSSSCG00000016535	CALD1	0.0260304528169185	18	15102768	C	T	missense_variant	MODERATE	rs340634381
ENSSSCG00000016535	CALD1	0.0260304528169185	18	15076059	G	C	3_prime_UTR_variant	MODIFIER	rs55619004
ENSSSCG00000016535	CALD1	0.0260304528169185	18	15109876	C	A	missense_variant	MODERATE	rs792068253
ENSSSCG00000016535	CALD1	0.0260304528169185	18	15110343	C	G	synonymous_variant	LOW	rs81214819
ENSSSCG00000016618	CPED1	0.0150057968602964	18	27447370	A	G	synonymous_variant	LOW	rs321585910
ENSSSCG00000016618	CPED1	0.0150057968602964	18	27448980	G	A	missense_variant	MODERATE	rs326466270
ENSSSCG00000016618	CPED1	0.0150057968602964	18	27447406	T	C	synonymous_variant	LOW	rs327332596
ENSSSCG00000016618	CPED1	0.0150057968602964	18	27261084	T	A	3_prime_UTR_variant	MODIFIER	rs706584172
ENSSSCG00000016618	CPED1	0.0150057968602964	18	27448896	C	T	missense_variant	MODERATE	rs81297202
ENSSSCG00000016634	CAV1	0.0228016255000536	18	31746137	A	G	3_prime_UTR_variant	MODIFIER	rs343126892
ENSSSCG00000016634	CAV1	0.0228016255000536	18	31747600	C	T	synonymous_variant	LOW	rs55618072
ENSSSCG00000016634	CAV1	0.0228016255000536	18	31746307	TCCCCC	TCCCC	3_prime_UTR_variant	MODIFIER	rs694007204
ENSSSCG00000016634	CAV1	0.0228016255000536	18	31747687	G	C	synonymous_variant	LOW	rs81213629
ENSSSCG00000016743	OGDH	0.0303331664527991	18	55531038	G	C	synonymous_variant	LOW	rs81470987
ENSSSCG00000016743	OGDH	0.0303331664527991	18	55531044	C	T	synonymous_variant	LOW	rs81470988
ENSSSCG00000016754	AEBP1	0.00409188421891246	18	55943006	A	G	synonymous_variant	LOW	rs335561719
ENSSSCG00000016754	AEBP1	0.00409188421891246	18	55940966	C	T	synonymous_variant	LOW	rs702180643
ENSSSCG00000016859	C7	0.00451196058817244	16	27055371	A	G	3_prime_UTR_variant	MODIFIER	rs319962843
ENSSSCG00000016859	C7	0.00451196058817244	16	27055032	C	T	3_prime_UTR_variant	MODIFIER	rs322339958
ENSSSCG00000016859	C7	0.00451196058817244	16	27101342	G	A	synonymous_variant	LOW	rs323448418
ENSSSCG00000016859	C7	0.00451196058817244	16	27055622	C	A	3_prime_UTR_variant	MODIFIER	rs324081374
ENSSSCG00000016859	C7	0.00451196058817244	16	27072189	C	T	synonymous_variant	LOW	rs328523760
ENSSSCG00000016859	C7	0.00451196058817244	16	27105595	C	T	missense_variant	MODERATE	rs330906011
ENSSSCG00000016859	C7	0.00451196058817244	16	27055281	G	A	3_prime_UTR_variant	MODIFIER	rs336669357
ENSSSCG00000016859	C7	0.00451196058817244	16	27065007	A	G	synonymous_variant	LOW	rs338324425
ENSSSCG00000016859	C7	0.00451196058817244	16	27055922	A	G	3_prime_UTR_variant	MODIFIER	rs344186561
ENSSSCG00000016859	C7	0.00451196058817244	16	27055030	A	T	3_prime_UTR_variant	MODIFIER	rs344728874
ENSSSCG00000016859	C7	0.00451196058817244	16	27105497	C	T	synonymous_variant	LOW	rs81215152
ENSSSCG00000016859	C7	0.00451196058817244	16	27055094	G	A	3_prime_UTR_variant	MODIFIER	rs81457610
ENSSSCG00000016859	C7	0.00451196058817244	16	27078093	T	C	missense_variant	MODERATE	rs81457619
ENSSSCG00000017087	GM2A	0.026372150536774	16	77975698	A	G	3_prime_UTR_variant	MODIFIER	rs318431813
ENSSSCG00000017087	GM2A	0.026372150536774	16	77975499	C	T	3_prime_UTR_variant	MODIFIER	rs321705199
ENSSSCG00000017087	GM2A	0.026372150536774	16	77981847	C	T	missense_variant	MODERATE	rs323637320
ENSSSCG00000017087	GM2A	0.026372150536774	16	77975877	C	T	3_prime_UTR_variant	MODIFIER	rs324041340
ENSSSCG00000017087	GM2A	0.026372150536774	16	77975314	G	A	3_prime_UTR_variant	MODIFIER	rs325728381
ENSSSCG00000017087	GM2A	0.026372150536774	16	77975800	A	G	3_prime_UTR_variant	MODIFIER	rs329397145
ENSSSCG00000017087	GM2A	0.026372150536774	16	77974721	G	T	3_prime_UTR_variant	MODIFIER	rs330235403
ENSSSCG00000017087	GM2A	0.026372150536774	16	77975396	C	T	3_prime_UTR_variant	MODIFIER	rs338451154
ENSSSCG00000017087	GM2A	0.026372150536774	16	77975765	G	A	3_prime_UTR_variant	MODIFIER	rs340569309
ENSSSCG00000017087	GM2A	0.026372150536774	16	77975821	T	C	3_prime_UTR_variant	MODIFIER	rs342369021
ENSSSCG00000017087	GM2A	0.026372150536774	16	77976139	C	G	missense_variant	MODERATE	rs81258828
ENSSSCG00000017087	GM2A	0.026372150536774	16	77976187	G	A	synonymous_variant	LOW	rs81258829
ENSSSCG00000017089	ANXA6	0.0113431623039975	16	78094311	A	G	synonymous_variant	LOW	rs327493172
ENSSSCG00000017089	ANXA6	0.0113431623039975	16	78094329	A	G	synonymous_variant	LOW	rs337548263
ENSSSCG00000017089	ANXA6	0.0113431623039975	16	78113196	A	G	missense_variant	MODERATE	rs342082971
ENSSSCG00000017089	ANXA6	0.0113431623039975	16	78108633	G	A	synonymous_variant	LOW	rs81210678
ENSSSCG00000017089	ANXA6	0.0113431623039975	16	78114223	C	T	missense_variant	MODERATE	rs81215341
ENSSSCG00000017089	ANXA6	0.0113431623039975	16	78098141	G	A	missense_variant	MODERATE	rs81215342
ENSSSCG00000017089	ANXA6	0.0113431623039975	16	78098092	T	C	synonymous_variant	LOW	rs81215344
ENSSSCG00000017089	ANXA6	0.0113431623039975	16	78111923	G	A	synonymous_variant	LOW	rs81462454
ENSSSCG00000017091	TNIP1	0.0263236828844848	16	78305745	C	T	synonymous_variant	LOW	rs335605457
ENSSSCG00000017091	TNIP1	0.0263236828844848	16	78292133	A	T	3_prime_UTR_variant	MODIFIER	rs339091484
ENSSSCG00000017091	TNIP1	0.0263236828844848	16	78322446	G	A	missense_variant	MODERATE	rs339557287
ENSSSCG00000017103	SRD5A1	0.0228016255000536	16	81669115	T	C	3_prime_UTR_variant	MODIFIER	rs318600492
ENSSSCG00000017103	SRD5A1	0.0228016255000536	16	81671257	G	A	3_prime_UTR_variant	MODIFIER	rs319514148
ENSSSCG00000017103	SRD5A1	0.0228016255000536	16	81669582	C	A	3_prime_UTR_variant	MODIFIER	rs322455329
ENSSSCG00000017103	SRD5A1	0.0228016255000536	16	81670843	C	T	3_prime_UTR_variant	MODIFIER	rs323614436
ENSSSCG00000017103	SRD5A1	0.0228016255000536	16	81670970	C	T	3_prime_UTR_variant	MODIFIER	rs326113590
ENSSSCG00000017103	SRD5A1	0.0228016255000536	16	81694481	C	A	synonymous_variant	LOW	rs326706390
ENSSSCG00000017103	SRD5A1	0.0228016255000536	16	81669060	T	C	3_prime_UTR_variant	MODIFIER	rs326908837
ENSSSCG00000017103	SRD5A1	0.0228016255000536	16	81669919	G	T	3_prime_UTR_variant	MODIFIER	rs327063549
ENSSSCG00000017103	SRD5A1	0.0228016255000536	16	81669322	C	T	3_prime_UTR_variant	MODIFIER	rs329941939
ENSSSCG00000017103	SRD5A1	0.0228016255000536	16	81671372	T	C	3_prime_UTR_variant	MODIFIER	rs330329508
ENSSSCG00000017103	SRD5A1	0.0228016255000536	16	81671298	C	T	3_prime_UTR_variant	MODIFIER	rs330910128
ENSSSCG00000017103	SRD5A1	0.0228016255000536	16	81671479	G	A	synonymous_variant	LOW	rs331319517
ENSSSCG00000017103	SRD5A1	0.0228016255000536	16	81669375	C	T	3_prime_UTR_variant	MODIFIER	rs331665444
ENSSSCG00000017103	SRD5A1	0.0228016255000536	16	81669596	T	C	3_prime_UTR_variant	MODIFIER	rs332189552
ENSSSCG00000017103	SRD5A1	0.0228016255000536	16	81669927	C	T	3_prime_UTR_variant	MODIFIER	rs334426338
ENSSSCG00000017103	SRD5A1	0.0228016255000536	16	81669550	C	T	3_prime_UTR_variant	MODIFIER	rs334659725
ENSSSCG00000017103	SRD5A1	0.0228016255000536	16	81670868	G	C	3_prime_UTR_variant	MODIFIER	rs334863937
ENSSSCG00000017103	SRD5A1	0.0228016255000536	16	81671175	G	A	3_prime_UTR_variant	MODIFIER	rs337434398
ENSSSCG00000017103	SRD5A1	0.0228016255000536	16	81669572	G	T	3_prime_UTR_variant	MODIFIER	rs341067476
ENSSSCG00000017103	SRD5A1	0.0228016255000536	16	81694479	C	G	missense_variant	MODERATE	rs343365836
ENSSSCG00000017103	SRD5A1	0.0228016255000536	16	81671377	C	T	3_prime_UTR_variant	MODIFIER	rs344114049
ENSSSCG00000017103	SRD5A1	0.0228016255000536	16	81670706	G	C	3_prime_UTR_variant	MODIFIER	rs345050690
ENSSSCG00000017103	SRD5A1	0.0228016255000536	16	81671089	G	T	3_prime_UTR_variant	MODIFIER	rs345558039
ENSSSCG00000017103	SRD5A1	0.0228016255000536	16	81669713	C	T	3_prime_UTR_variant	MODIFIER	rs345770333
ENSSSCG00000017103	SRD5A1	0.0228016255000536	16	81669092	TACA	TA	3_prime_UTR_variant	MODIFIER	rs697437944
ENSSSCG00000017103	SRD5A1	0.0228016255000536	16	81669856	CGGGG	CGGG	3_prime_UTR_variant	MODIFIER	rs792547824
ENSSSCG00000017103	SRD5A1	0.0228016255000536	16	81670092	G	T	3_prime_UTR_variant	MODIFIER	rs81463210
ENSSSCG00000017103	SRD5A1	0.0228016255000536	16	81676477	C	T	missense_variant	MODERATE	rs81463214
ENSSSCG00000017146		0.0152173323951758	12	2078921	C	T	missense_variant	MODERATE	rs319931367
ENSSSCG00000017146		0.0152173323951758	12	2083943	C	T	missense_variant	MODERATE	rs320398149
ENSSSCG00000017146		0.0152173323951758	12	2005577	G	A	missense_variant	MODERATE	rs323868592
ENSSSCG00000017146		0.0152173323951758	12	2079495	G	A	missense_variant	MODERATE	rs324455806
ENSSSCG00000017146		0.0152173323951758	12	2094675	A	G	synonymous_variant	LOW	rs326876910
ENSSSCG00000017146		0.0152173323951758	12	2091581	C	T	missense_variant	MODERATE	rs327056996
ENSSSCG00000017146		0.0152173323951758	12	2087717	C	T	missense_variant	MODERATE	rs328071433
ENSSSCG00000017146		0.0152173323951758	12	2089871	G	A	synonymous_variant	LOW	rs329569530
ENSSSCG00000017146		0.0152173323951758	12	2087094	T	C	missense_variant	MODERATE	rs329913045
ENSSSCG00000017146		0.0152173323951758	12	2081379	T	C	synonymous_variant	LOW	rs331232930
ENSSSCG00000017146		0.0152173323951758	12	2096711	G	A	missense_variant	MODERATE	rs333823328
ENSSSCG00000017146		0.0152173323951758	12	2078870	T	C	missense_variant	MODERATE	rs337246697
ENSSSCG00000017146		0.0152173323951758	12	2091681	A	G	synonymous_variant	LOW	rs338581951
ENSSSCG00000017146		0.0152173323951758	12	2079415	T	C	synonymous_variant	LOW	rs338948196
ENSSSCG00000017146		0.0152173323951758	12	2094390	G	A	synonymous_variant	LOW	rs338992736
ENSSSCG00000017146		0.0152173323951758	12	2096841	T	C	synonymous_variant	LOW	rs339765317
ENSSSCG00000017146		0.0152173323951758	12	2005563	A	T	synonymous_variant	LOW	rs344340660
ENSSSCG00000017146		0.0152173323951758	12	2094609	A	G	synonymous_variant	LOW	rs344837783
ENSSSCG00000017146		0.0152173323951758	12	2000685	A	G	synonymous_variant	LOW	rs346290190
ENSSSCG00000017146		0.0152173323951758	12	2083942	A	G	missense_variant	MODERATE	rs707986509
ENSSSCG00000017146		0.0152173323951758	12	2064386	A	G	missense_variant	MODERATE	rs81439178
ENSSSCG00000017146		0.0152173323951758	12	2087188	C	A	missense_variant	MODERATE	rs81439272
ENSSSCG00000017146		0.0152173323951758	12	2087210	G	A	missense_variant	MODERATE	rs81439273
ENSSSCG00000017146		0.0152173323951758	12	2095977	G	A	synonymous_variant	LOW	rs81439303
ENSSSCG00000017146		0.0152173323951758	12	2096213	G	C	missense_variant	MODERATE	rs81439305
ENSSSCG00000017146		0.0152173323951758	12	2097504	C	T	missense_variant	MODERATE	rs81439307
ENSSSCG00000017146		0.0152173323951758	12	2078412	C	G	synonymous_variant	LOW	rs81504918
ENSSSCG00000017146		0.0152173323951758	12	2078414	C	T	missense_variant	MODERATE	rs81504919
ENSSSCG00000017178	SPHK1	0.0185571273908385	12	5019069	A	G	synonymous_variant	LOW	rs321692233
ENSSSCG00000017178	SPHK1	0.0185571273908385	12	5018597	A	G	3_prime_UTR_variant	MODIFIER	rs323123132
ENSSSCG00000017178	SPHK1	0.0185571273908385	12	5019039	T	C	synonymous_variant	LOW	rs325234397
ENSSSCG00000017178	SPHK1	0.0185571273908385	12	5018576	G	T	3_prime_UTR_variant	MODIFIER	rs334972741
ENSSSCG00000017178	SPHK1	0.0185571273908385	12	5018943	C	G	synonymous_variant	LOW	rs336726273
ENSSSCG00000017178	SPHK1	0.0185571273908385	12	5019066	A	G	synonymous_variant	LOW	rs340956427
ENSSSCG00000017178	SPHK1	0.0185571273908385	12	5018452	A	G	3_prime_UTR_variant	MODIFIER	rs343283621
ENSSSCG00000017219	HID1	0.00926485954010044	12	6287104	A	G	synonymous_variant	LOW	rs327538649
ENSSSCG00000017219	HID1	0.00926485954010044	12	6282692	T	C	synonymous_variant	LOW	rs329226137
ENSSSCG00000017219	HID1	0.00926485954010044	12	6288573	T	C	synonymous_variant	LOW	rs329487163
ENSSSCG00000017219	HID1	0.00926485954010044	12	6294863	C	G	3_prime_UTR_variant	MODIFIER	rs345941608
ENSSSCG00000017219	HID1	0.00926485954010044	12	6294955	C	T	3_prime_UTR_variant	MODIFIER	rs690101665
ENSSSCG00000017227	FDXR	0.0103552989737842	12	6363742	G	A	synonymous_variant	LOW	rs342489536
ENSSSCG00000017227	FDXR	0.0103552989737842	12	6373068	C	T	3_prime_UTR_variant	MODIFIER	rs81219229
ENSSSCG00000017227	FDXR	0.0103552989737842	12	6372950	A	G	3_prime_UTR_variant	MODIFIER	rs81221181
ENSSSCG00000017227	FDXR	0.0103552989737842	12	6373057	G	C	3_prime_UTR_variant	MODIFIER	rs81221182
ENSSSCG00000017389	RAMP2	0.0119303750030895	12	20347069	AGGGGGG	AGGGG	3_prime_UTR_variant	MODIFIER	rs701108822
ENSSSCG00000017389	RAMP2	0.0119303750030895	12	20347137	ACC	ACCC	frameshift_variant	HIGH	rs709290489,rs788999875
ENSSSCG00000017389	RAMP2	0.0119303750030895	12	20347073	G	GA	3_prime_UTR_variant	MODIFIER
ENSSSCG00000017389	RAMP2	0.0119303750030895	12	20347067	GGAG	GG	3_prime_UTR_variant	MODIFIER
ENSSSCG00000017498	PPP1R1B	0.0175919779352363	12	23078864	C	T	3_prime_UTR_variant	MODIFIER	rs318998123
ENSSSCG00000017498	PPP1R1B	0.0175919779352363	12	23078937	T	G	3_prime_UTR_variant	MODIFIER	rs328611222
ENSSSCG00000017498	PPP1R1B	0.0175919779352363	12	23078148	A	G	missense_variant	MODERATE	rs346247943
ENSSSCG00000017526	COPZ2	0.0406224188915099	12	24278004	G	C	3_prime_UTR_variant	MODIFIER	rs319192192
ENSSSCG00000017804	ABR	0.0440438264691877	12	49019955	C	T	synonymous_variant	LOW	rs346331909
ENSSSCG00000017900	KIF1C	0.0398413630824871	12	53969085	T	C	synonymous_variant	LOW	rs319012934
ENSSSCG00000017900	KIF1C	0.0398413630824871	12	53984509	A	G	synonymous_variant	LOW	rs326426192
ENSSSCG00000017900	KIF1C	0.0398413630824871	12	53977828	A	G	synonymous_variant	LOW	rs332119003
ENSSSCG00000017900	KIF1C	0.0398413630824871	12	53968888	G	A	3_prime_UTR_variant	MODIFIER	rs337811551
ENSSSCG00000017900	KIF1C	0.0398413630824871	12	53969406	G	A	synonymous_variant	LOW	rs337974901
ENSSSCG00000017900	KIF1C	0.0398413630824871	12	53984259	G	A	synonymous_variant	LOW	rs342389677
ENSSSCG00000017900	KIF1C	0.0398413630824871	12	53984599	T	C	synonymous_variant	LOW	rs346199449
ENSSSCG00000017900	KIF1C	0.0398413630824871	12	53986034	A	C	synonymous_variant	LOW	rs81210088
ENSSSCG00000017900	KIF1C	0.0398413630824871	12	53988770	G	A	synonymous_variant	LOW	rs81248678
ENSSSCG00000020703		0.0186861389415265	7	98872760	A	G	synonymous_variant	LOW	rs319067896
ENSSSCG00000020703		0.0186861389415265	7	98871174	T	C	synonymous_variant	LOW	rs335906478
ENSSSCG00000020703		0.0186861389415265	7	98873367	G	A	synonymous_variant	LOW	rs342143449
ENSSSCG00000020703		0.0186861389415265	7	98866129	A	G	synonymous_variant	LOW	rs80902126
ENSSSCG00000020703		0.0186861389415265	7	98864535	T	G	synonymous_variant	LOW	rs81216163
ENSSSCG00000020783	SLC41A1	0.0361590329684538	9	72763485	T	C	5_prime_UTR_variant	MODIFIER	rs321632127
ENSSSCG00000020783	SLC41A1	0.0361590329684538	9	72740161	A	G	3_prime_UTR_variant	MODIFIER	rs324757156
ENSSSCG00000020783	SLC41A1	0.0361590329684538	9	72763661	T	C	5_prime_UTR_premature_start_codon_gain_variant,5_prime_UTR_variant	LOW,MODIFIER	rs329320224
ENSSSCG00000020783	SLC41A1	0.0361590329684538	9	72763286	C	T	5_prime_UTR_variant	MODIFIER	rs338561340
ENSSSCG00000020783	SLC41A1	0.0361590329684538	9	72742107	A	G	3_prime_UTR_variant	MODIFIER	rs339227160
ENSSSCG00000020783	SLC41A1	0.0361590329684538	9	72739998	C	A	3_prime_UTR_variant	MODIFIER	rs343986807
ENSSSCG00000020783	SLC41A1	0.0361590329684538	9	72742191	G	A	synonymous_variant	LOW	rs81477312
ENSSSCG00000020801	ARX	0.0161210019967033	X	22464982	C	T	synonymous_variant,missense_variant,non_coding_exon_variant	LOW,MODERATE,MODIFIER	rs332838498
ENSSSCG00000020801	ARX	0.0161210019967033	X	22464605	A	C	3_prime_UTR_variant	MODIFIER	rs340165145
ENSSSCG00000020906	TNFSF10	0.0268033134578821	13	119881395	A	G	synonymous_variant	LOW	rs341008042
ENSSSCG00000021406		0.0223496823287024	GL892482.1	112782	G	A	synonymous_variant	LOW
ENSSSCG00000021509	GJA4	0.0161210019967033	GL896498.1	14238	G	T	missense_variant	MODERATE
ENSSSCG00000021922		0.0440330615103701	15	155464114	G	C	synonymous_variant	LOW	rs319641675
ENSSSCG00000021922		0.0440330615103701	15	155459006	C	T	missense_variant	MODERATE	rs325625224
ENSSSCG00000021922		0.0440330615103701	15	155463904	C	G	missense_variant	MODERATE	rs326361934
ENSSSCG00000021922		0.0440330615103701	15	155464335	C	T	missense_variant	MODERATE	rs329364717
ENSSSCG00000021922		0.0440330615103701	15	155456833	A	G	synonymous_variant	LOW	rs330173257
ENSSSCG00000021922		0.0440330615103701	15	155461751	A	G	synonymous_variant	LOW	rs330610066
ENSSSCG00000021922		0.0440330615103701	15	155462375	A	C,G	missense_variant	MODERATE	rs333849873
ENSSSCG00000021922		0.0440330615103701	15	155461785	T	A	missense_variant	MODERATE	rs337673181
ENSSSCG00000021922		0.0440330615103701	15	155458708	T	C	missense_variant	MODERATE	rs339641233
ENSSSCG00000021922		0.0440330615103701	15	155459326	C	G	missense_variant	MODERATE	rs341286879
ENSSSCG00000021922		0.0440330615103701	15	155464343	C	A	missense_variant	MODERATE	rs343366566
ENSSSCG00000021922		0.0440330615103701	15	155457833	G	A	missense_variant	MODERATE	rs343432826
ENSSSCG00000021922		0.0440330615103701	15	155464254	C	A	missense_variant	MODERATE	rs344096410
ENSSSCG00000021922		0.0440330615103701	15	155458985	T	G	missense_variant	MODERATE	rs346310609
ENSSSCG00000021922		0.0440330615103701	15	155461818	C	A	missense_variant	MODERATE	rs694035256
ENSSSCG00000021922		0.0440330615103701	15	155462524	C	G	missense_variant	MODERATE	rs695650260
ENSSSCG00000021922		0.0440330615103701	15	155457809	T	G	missense_variant	MODERATE	rs696322157
ENSSSCG00000021922		0.0440330615103701	15	155461890	C	G	missense_variant	MODERATE	rs698862110
ENSSSCG00000021922		0.0440330615103701	15	155463885	T	G	missense_variant	MODERATE	rs702353045
ENSSSCG00000021922		0.0440330615103701	15	155462615	T	G	missense_variant	MODERATE	rs704222863
ENSSSCG00000021922		0.0440330615103701	15	155459445	T	C	missense_variant	MODERATE	rs705092494
ENSSSCG00000021922		0.0440330615103701	15	155456772	C	G	missense_variant	MODERATE	rs706017304
ENSSSCG00000021922		0.0440330615103701	15	155457798	T	C	synonymous_variant	LOW	rs706830260
ENSSSCG00000021922		0.0440330615103701	15	155462520	G	A	missense_variant	MODERATE	rs710029878
ENSSSCG00000021922		0.0440330615103701	15	155463810	C	G	missense_variant	MODERATE	rs710209989
ENSSSCG00000021922		0.0440330615103701	15	155461742	T	A	missense_variant	MODERATE	rs711550284
ENSSSCG00000021922		0.0440330615103701	15	155459025	A	C	missense_variant	MODERATE	rs712337619
ENSSSCG00000021922		0.0440330615103701	15	155463864	A	G	missense_variant	MODERATE	rs712755302
ENSSSCG00000021922		0.0440330615103701	15	155461884	C	T	missense_variant	MODERATE	rs713193807
ENSSSCG00000021922		0.0440330615103701	15	155463849	A	T	missense_variant	MODERATE	rs786882059
ENSSSCG00000021922		0.0440330615103701	15	155463881	C	T	missense_variant	MODERATE	rs793793684
ENSSSCG00000021922		0.0440330615103701	15	155462537	C	G	missense_variant	MODERATE
ENSSSCG00000021922		0.0440330615103701	15	155462250	A	G	synonymous_variant	LOW
ENSSSCG00000021922		0.0440330615103701	15	155463623	G	C	missense_variant	MODERATE
ENSSSCG00000021922		0.0440330615103701	15	155459242	C	T	synonymous_variant	LOW
ENSSSCG00000021922		0.0440330615103701	15	155463610	T	C	synonymous_variant	LOW
ENSSSCG00000021922		0.0440330615103701	15	155459243	C	A	missense_variant	MODERATE
ENSSSCG00000021943		0.0270508493221434	GL896296.2	5436	A	G	5_prime_UTR_variant	MODIFIER
ENSSSCG00000021977	GPD1L	0.00366095652960913	13	20655858	A	C	synonymous_variant	LOW	rs318829484
ENSSSCG00000021977	GPD1L	0.00366095652960913	13	20617328	A	T	3_prime_UTR_variant	MODIFIER	rs321844272
ENSSSCG00000021977	GPD1L	0.00366095652960913	13	20616719	C	G	3_prime_UTR_variant	MODIFIER	rs322928313
ENSSSCG00000021977	GPD1L	0.00366095652960913	13	20618912	A	G	3_prime_UTR_variant	MODIFIER	rs323801166
ENSSSCG00000021977	GPD1L	0.00366095652960913	13	20617233	A	T	3_prime_UTR_variant	MODIFIER	rs326869653
ENSSSCG00000021977	GPD1L	0.00366095652960913	13	20618054	A	G	3_prime_UTR_variant	MODIFIER	rs327916365
ENSSSCG00000021977	GPD1L	0.00366095652960913	13	20647087	C	A	synonymous_variant	LOW	rs327935065
ENSSSCG00000021977	GPD1L	0.00366095652960913	13	20655885	C	T	synonymous_variant	LOW	rs328966284
ENSSSCG00000021977	GPD1L	0.00366095652960913	13	20618533	C	T	3_prime_UTR_variant	MODIFIER	rs331751764
ENSSSCG00000021977	GPD1L	0.00366095652960913	13	20617532	C	A	3_prime_UTR_variant	MODIFIER	rs331937331
ENSSSCG00000021977	GPD1L	0.00366095652960913	13	20619131	A	G	synonymous_variant	LOW	rs333720547
ENSSSCG00000021977	GPD1L	0.00366095652960913	13	20618165	A	G	3_prime_UTR_variant	MODIFIER	rs334049593
ENSSSCG00000021977	GPD1L	0.00366095652960913	13	20616627	C	T,G	3_prime_UTR_variant	MODIFIER	rs334630540
ENSSSCG00000021977	GPD1L	0.00366095652960913	13	20655924	A	T	synonymous_variant	LOW	rs337788710
ENSSSCG00000021977	GPD1L	0.00366095652960913	13	20617380	C	T	3_prime_UTR_variant	MODIFIER	rs340717032
ENSSSCG00000021977	GPD1L	0.00366095652960913	13	20618672	A	G	3_prime_UTR_variant	MODIFIER	rs341010832
ENSSSCG00000021977	GPD1L	0.00366095652960913	13	20617057	T	A	3_prime_UTR_variant	MODIFIER	rs341435425
ENSSSCG00000021977	GPD1L	0.00366095652960913	13	20619161	G	A	synonymous_variant	LOW	rs343265927
ENSSSCG00000021977	GPD1L	0.00366095652960913	13	20616670	C	T	3_prime_UTR_variant	MODIFIER	rs344285340
ENSSSCG00000021977	GPD1L	0.00366095652960913	13	20616983	C	G	3_prime_UTR_variant	MODIFIER	rs80941371
ENSSSCG00000021977	GPD1L	0.00366095652960913	13	20616967	GAAA	GAA	3_prime_UTR_variant	MODIFIER	rs81220027,rs793341714
ENSSSCG00000021977	GPD1L	0.00366095652960913	13	20617163	A	C	3_prime_UTR_variant	MODIFIER	rs81220030
ENSSSCG00000021977	GPD1L	0.00366095652960913	13	20618890	GAA	GA	3_prime_UTR_variant	MODIFIER
ENSSSCG00000021977	GPD1L	0.00366095652960913	13	20619112	C	T	3_prime_UTR_variant	MODIFIER
ENSSSCG00000022129	ARSE	0.00280022833981461	GL896252.1	2786	A	G	synonymous_variant	LOW
ENSSSCG00000022129	ARSE	0.00280022833981461	GL896252.1	2816	A	T	missense_variant	MODERATE
ENSSSCG00000022236		0.0402107836925732	9	7510867	A	G	synonymous_variant	LOW	rs55618873
ENSSSCG00000022236		0.0402107836925732	9	7508774	T	A	missense_variant	MODERATE	rs81217276
ENSSSCG00000022409	DNASE1L1	0.0468661801265185	GL896119.1	4193	G	C	synonymous_variant	LOW
ENSSSCG00000022409	DNASE1L1	0.0468661801265185	GL896119.1	3809	T	A	missense_variant	MODERATE
ENSSSCG00000023014		0.0119303750030895	12	19510202	C	T	3_prime_UTR_variant	MODIFIER	rs332712195
ENSSSCG00000023215	MAOB	0.0361590329684538	X	43355580	A	G	3_prime_UTR_variant	MODIFIER	rs325142409
ENSSSCG00000023215	MAOB	0.0361590329684538	X	43356054	G	A	3_prime_UTR_variant	MODIFIER	rs343248135
ENSSSCG00000023215	MAOB	0.0361590329684538	X	43357995	A	G	synonymous_variant	LOW	rs343346519
ENSSSCG00000023215	MAOB	0.0361590329684538	X	43356281	G	A	3_prime_UTR_variant	MODIFIER	rs346119308
ENSSSCG00000023228	NUMBL	0.0263236828844848	6	44748497	T	C	3_prime_UTR_variant	MODIFIER	rs323814741
ENSSSCG00000023228	NUMBL	0.0263236828844848	6	44747745	A	G	missense_variant	MODERATE	rs331165034
ENSSSCG00000023228	NUMBL	0.0263236828844848	6	44748576	T	C	3_prime_UTR_variant	MODIFIER	rs334716365
ENSSSCG00000023351	PLA2G4A	0.0206938130558397	9	140623083	C	A	3_prime_UTR_variant	MODIFIER	rs318641475
ENSSSCG00000023351	PLA2G4A	0.0206938130558397	9	140623068	A	C	3_prime_UTR_variant	MODIFIER	rs336928603
ENSSSCG00000023351	PLA2G4A	0.0206938130558397	9	140547864	A	G	synonymous_variant	LOW	rs337070041
ENSSSCG00000023351	PLA2G4A	0.0206938130558397	9	140615521	C	T	synonymous_variant	LOW	rs337211935
ENSSSCG00000023351	PLA2G4A	0.0206938130558397	9	140569649	G	A	synonymous_variant	LOW	rs341504968
ENSSSCG00000023351	PLA2G4A	0.0206938130558397	9	140570624	T	C	synonymous_variant	LOW	rs342569388
ENSSSCG00000023362	RHBDF2	0.0165486671284871	12	4878562	C	T	synonymous_variant	LOW	rs341360271
ENSSSCG00000023371	EHD2	0.0286909819140647	6	48957055	C	T	synonymous_variant	LOW	rs335704051
ENSSSCG00000023371	EHD2	0.0286909819140647	6	48971428	T	C	3_prime_UTR_variant	MODIFIER	rs342050123
ENSSSCG00000023371	EHD2	0.0286909819140647	6	48971065	C	T	3_prime_UTR_variant	MODIFIER	rs81235353
ENSSSCG00000023371	EHD2	0.0286909819140647	6	48970988	A	G	3_prime_UTR_variant	MODIFIER	rs81235354
ENSSSCG00000023513	PHYH	0.00451196058817244	GL894817.1	4860	G	A	synonymous_variant	LOW
ENSSSCG00000023513	PHYH	0.00451196058817244	GL894817.1	4863	G	A	synonymous_variant	LOW
ENSSSCG00000023513	PHYH	0.00451196058817244	GL894817.1	14721	T	C	synonymous_variant	LOW
ENSSSCG00000023513	PHYH	0.00451196058817244	GL894817.1	9883	C	T	synonymous_variant	LOW
ENSSSCG00000023513	PHYH	0.00451196058817244	GL894817.1	9946	C	T	synonymous_variant	LOW
ENSSSCG00000023526	RAPGEF3	0.0402107836925732	GL893496.1	13701	T	C	missense_variant	MODERATE
ENSSSCG00000023526	RAPGEF3	0.0402107836925732	GL893496.1	371	C	T	synonymous_variant	LOW
ENSSSCG00000023666	CTSB	0.0235461563103175	14	16203187	A	C	3_prime_UTR_variant	MODIFIER	rs318817244
ENSSSCG00000023666	CTSB	0.0235461563103175	14	16203671	G	T	3_prime_UTR_variant	MODIFIER	rs55619057
ENSSSCG00000023666	CTSB	0.0235461563103175	14	16203538	C	T	3_prime_UTR_variant	MODIFIER	rs55619058
ENSSSCG00000024823	RCN3	0.038920919502148	6	50339941	A	G	3_prime_UTR_variant	MODIFIER	rs327062821
ENSSSCG00000024823	RCN3	0.038920919502148	6	50340141	G	A	3_prime_UTR_variant	MODIFIER	rs335618508
ENSSSCG00000024823	RCN3	0.038920919502148	6	50339827	T	C	synonymous_variant	LOW	rs81214712
ENSSSCG00000025499	FXYD5	0.0498877114554936	6	40137210	A	G	synonymous_variant	LOW	rs318761491
ENSSSCG00000025499	FXYD5	0.0498877114554936	6	40141837	G	A	missense_variant	MODERATE	rs322297548
ENSSSCG00000025499	FXYD5	0.0498877114554936	6	40145543	C	T	3_prime_UTR_variant	MODIFIER	rs329124497
ENSSSCG00000025822	SFRP1	0.0119303750030895	17	11792994	C	T	3_prime_UTR_variant	MODIFIER	rs318359687
ENSSSCG00000025822	SFRP1	0.0119303750030895	17	11793620	G	A	synonymous_variant	LOW	rs319380459
ENSSSCG00000025822	SFRP1	0.0119303750030895	17	11792109	G	T	3_prime_UTR_variant	MODIFIER	rs322940804
ENSSSCG00000025822	SFRP1	0.0119303750030895	17	11792437	A	G	3_prime_UTR_variant	MODIFIER	rs324751111
ENSSSCG00000025822	SFRP1	0.0119303750030895	17	11790971	G	A	3_prime_UTR_variant	MODIFIER	rs325860920
ENSSSCG00000025822	SFRP1	0.0119303750030895	17	11878102	A	G	synonymous_variant	LOW	rs328584853
ENSSSCG00000025822	SFRP1	0.0119303750030895	17	11791306	C	A	3_prime_UTR_variant	MODIFIER	rs330508196
ENSSSCG00000025822	SFRP1	0.0119303750030895	17	11790572	T	A	3_prime_UTR_variant	MODIFIER	rs330735299
ENSSSCG00000025822	SFRP1	0.0119303750030895	17	11792687	A	G	3_prime_UTR_variant	MODIFIER	rs336259503
ENSSSCG00000025822	SFRP1	0.0119303750030895	17	11877838	G	A	synonymous_variant	LOW	rs336949299
ENSSSCG00000025822	SFRP1	0.0119303750030895	17	11791950	T	G	3_prime_UTR_variant	MODIFIER	rs341469596
ENSSSCG00000025822	SFRP1	0.0119303750030895	17	11792566	G	A	3_prime_UTR_variant	MODIFIER	rs346185871
ENSSSCG00000025822	SFRP1	0.0119303750030895	17	11793263	C	G	3_prime_UTR_variant	MODIFIER	rs697559876
ENSSSCG00000025924	IGFBP5	0.0340374215003925	15	131680717	A	G	3_prime_UTR_variant	MODIFIER	rs321310132
ENSSSCG00000025924	IGFBP5	0.0340374215003925	15	131681565	T	G	3_prime_UTR_variant	MODIFIER	rs322298738
ENSSSCG00000025924	IGFBP5	0.0340374215003925	15	131680958	G	A	3_prime_UTR_variant	MODIFIER	rs328933179
ENSSSCG00000025924	IGFBP5	0.0340374215003925	15	131682129	C	T	3_prime_UTR_variant	MODIFIER	rs332900321
ENSSSCG00000025924	IGFBP5	0.0340374215003925	15	131681598	C	T	3_prime_UTR_variant	MODIFIER	rs333968886
ENSSSCG00000025924	IGFBP5	0.0340374215003925	15	131680673	A	G	3_prime_UTR_variant	MODIFIER	rs338154520
ENSSSCG00000025924	IGFBP5	0.0340374215003925	15	131680982	A	C	3_prime_UTR_variant	MODIFIER	rs339973827
ENSSSCG00000025924	IGFBP5	0.0340374215003925	15	131680502	T	C	3_prime_UTR_variant	MODIFIER	rs81454616,rs318399378
ENSSSCG00000026108	CDC42EP1	0.0402107836925732	5	7803069	C	T	3_prime_UTR_variant	MODIFIER	rs320027612
ENSSSCG00000026108	CDC42EP1	0.0402107836925732	5	7803105	T	C	3_prime_UTR_variant	MODIFIER	rs321755300
ENSSSCG00000026108	CDC42EP1	0.0402107836925732	5	7805659	C	T	synonymous_variant	LOW	rs322852158
ENSSSCG00000026108	CDC42EP1	0.0402107836925732	5	7803343	G	A	3_prime_UTR_variant	MODIFIER	rs323092058
ENSSSCG00000026108	CDC42EP1	0.0402107836925732	5	7806174	C	A	5_prime_UTR_variant	MODIFIER	rs328678565
ENSSSCG00000026108	CDC42EP1	0.0402107836925732	5	7805700	T	C	missense_variant	MODERATE	rs332244617
ENSSSCG00000026108	CDC42EP1	0.0402107836925732	5	7806162	T	C	5_prime_UTR_variant	MODIFIER	rs333122512
ENSSSCG00000026108	CDC42EP1	0.0402107836925732	5	7803357	G	A	3_prime_UTR_variant	MODIFIER	rs333570918
ENSSSCG00000026108	CDC42EP1	0.0402107836925732	5	7802538	G	C	3_prime_UTR_variant	MODIFIER	rs335235735
ENSSSCG00000026108	CDC42EP1	0.0402107836925732	5	7803249	G	T	3_prime_UTR_variant	MODIFIER	rs340976230
ENSSSCG00000026108	CDC42EP1	0.0402107836925732	5	7803365	A	G	3_prime_UTR_variant	MODIFIER	rs345627560
ENSSSCG00000026108	CDC42EP1	0.0402107836925732	5	7806035	A	G	5_prime_UTR_variant	MODIFIER	rs346223780
ENSSSCG00000026196		0.000165078651354933	8	139736353	A	G	3_prime_UTR_variant	MODIFIER	rs318361832
ENSSSCG00000026196		0.000165078651354933	8	139721650	C	G	missense_variant	MODERATE	rs320236562
ENSSSCG00000026196		0.000165078651354933	8	139697720	C	A	synonymous_variant	LOW	rs329983092
ENSSSCG00000026196		0.000165078651354933	8	139721652	G	A	missense_variant	MODERATE	rs330435229
ENSSSCG00000026196		0.000165078651354933	8	139708522	C	T	synonymous_variant	LOW	rs331708975
ENSSSCG00000026196		0.000165078651354933	8	139736354	T	C	3_prime_UTR_variant	MODIFIER	rs332311915
ENSSSCG00000026196		0.000165078651354933	8	139688787	C	G	synonymous_variant	LOW	rs339776980
ENSSSCG00000026196		0.000165078651354933	8	139711659	A	G	synonymous_variant	LOW	rs340933806
ENSSSCG00000026502	LIX1L	0.0385197331454472	4	109037647	T	C	synonymous_variant	LOW	rs196949224
ENSSSCG00000026502	LIX1L	0.0385197331454472	4	109037691	C	T	synonymous_variant	LOW	rs196953245
ENSSSCG00000026502	LIX1L	0.0385197331454472	4	109041992	T	A	synonymous_variant	LOW	rs196955415
ENSSSCG00000026502	LIX1L	0.0385197331454472	4	109046083	T	G	3_prime_UTR_variant	MODIFIER	rs323414755
ENSSSCG00000026502	LIX1L	0.0385197331454472	4	109041983	C	T	synonymous_variant	LOW	rs329750263
ENSSSCG00000026502	LIX1L	0.0385197331454472	4	109045225	GC	GCC	3_prime_UTR_variant	MODIFIER	rs697736900,rs792078952
ENSSSCG00000026759	HMOX1	0.0442043978641545	GL894747.1	4415	G	A	missense_variant	MODERATE	rs326629527
ENSSSCG00000026759	HMOX1	0.0442043978641545	GL894747.1	4417	C	T	missense_variant	MODERATE
ENSSSCG00000026759	HMOX1	0.0442043978641545	GL894747.1	4414	C	T	missense_variant	MODERATE
ENSSSCG00000026805		0.0379167743469171	15	133117699	C	T	synonymous_variant	LOW	rs323576555
ENSSSCG00000027060	TBX2	0.0498877114554936	12	38329415	G	A	3_prime_UTR_variant	MODIFIER	rs319861025
ENSSSCG00000027060	TBX2	0.0498877114554936	12	38329189	G	T	3_prime_UTR_variant	MODIFIER	rs328450961
ENSSSCG00000027060	TBX2	0.0498877114554936	12	38332259	G	A	synonymous_variant	LOW	rs335643039
ENSSSCG00000027060	TBX2	0.0498877114554936	12	38329772	G	A	synonymous_variant	LOW	rs336594259
ENSSSCG00000027060	TBX2	0.0498877114554936	12	38329187	C	A	3_prime_UTR_variant	MODIFIER	rs346162494
ENSSSCG00000027060	TBX2	0.0498877114554936	12	38337455	G	A	synonymous_variant	LOW	rs706236306
ENSSSCG00000027204		0.0326663214540805	1	269006912	T	C	synonymous_variant	LOW	rs319375756
ENSSSCG00000027204		0.0326663214540805	1	269001155	G	A	missense_variant	MODERATE	rs327447053
ENSSSCG00000027204		0.0326663214540805	1	269003884	T	C	missense_variant	MODERATE	rs329862954
ENSSSCG00000027204		0.0326663214540805	1	269002418	T	C	missense_variant	MODERATE	rs332487613
ENSSSCG00000027204		0.0326663214540805	1	269001176	A	G	missense_variant	MODERATE	rs337619718
ENSSSCG00000027204		0.0326663214540805	1	269000539	C	G	missense_variant	MODERATE	rs338302709
ENSSSCG00000027204		0.0326663214540805	1	269001179	T	C	missense_variant	MODERATE	rs343240168
ENSSSCG00000027204		0.0326663214540805	1	269001129	T	C	synonymous_variant	LOW	rs344634633
ENSSSCG00000027402		0.0477514350362866	6	74088630	C	T	missense_variant	MODERATE
ENSSSCG00000027669		0.0411293668440118	15	133030352	C	T	synonymous_variant	LOW	rs320363501
ENSSSCG00000027669		0.0411293668440118	15	133073994	C	T	missense_variant	MODERATE	rs322029564
ENSSSCG00000027669		0.0411293668440118	15	133074836	A	G	synonymous_variant	LOW	rs322062470
ENSSSCG00000027669		0.0411293668440118	15	133074431	C	T	synonymous_variant	LOW	rs325919239
ENSSSCG00000027669		0.0411293668440118	15	133037330	A	G	synonymous_variant	LOW	rs325972656
ENSSSCG00000027669		0.0411293668440118	15	133039672	A	G	5_prime_UTR_variant	MODIFIER	rs326286306
ENSSSCG00000027669		0.0411293668440118	15	133075295	C	A	synonymous_variant,non_coding_exon_variant	LOW,MODIFIER	rs326505184
ENSSSCG00000027669		0.0411293668440118	15	133075466	G	A	synonymous_variant,non_coding_exon_variant	LOW,MODIFIER	rs334097397
ENSSSCG00000027669		0.0411293668440118	15	133074125	A	G	synonymous_variant	LOW	rs335988271
ENSSSCG00000027669		0.0411293668440118	15	133037379	C	G	missense_variant	MODERATE	rs336435844
ENSSSCG00000027669		0.0411293668440118	15	133074434	T	C	synonymous_variant	LOW	rs339716659
ENSSSCG00000027669		0.0411293668440118	15	133074734	G	A	synonymous_variant	LOW	rs341703393
ENSSSCG00000027669		0.0411293668440118	15	133061066	C	T	5_prime_UTR_variant,non_coding_exon_variant	MODIFIER,MODIFIER	rs343007950
ENSSSCG00000027669		0.0411293668440118	15	133074152	A	G	synonymous_variant	LOW	rs343288074
ENSSSCG00000027669		0.0411293668440118	15	133075268	A	G	synonymous_variant,non_coding_exon_variant	LOW,MODIFIER	rs343436658
ENSSSCG00000027669		0.0411293668440118	15	133150719	G	A	non_coding_exon_variant	MODIFIER	rs343865478
ENSSSCG00000027669		0.0411293668440118	15	133074070	C	T	missense_variant	MODERATE	rs344208061
ENSSSCG00000027669		0.0411293668440118	15	133030364	A	G	synonymous_variant	LOW	rs81454664
ENSSSCG00000027669		0.0411293668440118	15	133074278	T	C	synonymous_variant	LOW	rs81454675
ENSSSCG00000027669		0.0411293668440118	15	133037273	A	G	synonymous_variant	LOW	rs81454701
ENSSSCG00000028599		0.0402107836925732	3	103102752	A	G	synonymous_variant	LOW	rs325841588
ENSSSCG00000028671	CEL	0.0468661801265185	1	306720538	G	C	synonymous_variant	LOW	rs333246134
ENSSSCG00000028691	SULT1C3	0.018930679328708	3	50011084	A	G	missense_variant	MODERATE	rs320634525
ENSSSCG00000028691	SULT1C3	0.018930679328708	3	50008871	T	C	3_prime_UTR_variant	MODIFIER	rs328148539
ENSSSCG00000028691	SULT1C3	0.018930679328708	3	50033852	T	C	5_prime_UTR_variant	MODIFIER	rs331317993
ENSSSCG00000028691	SULT1C3	0.018930679328708	3	50026365	G	A	missense_variant	MODERATE	rs337325011
ENSSSCG00000028740	CTDSPL	0.0166217853924119	13	24872285	G	A	3_prime_UTR_variant	MODIFIER	rs318536615
ENSSSCG00000028740	CTDSPL	0.0166217853924119	13	24874808	G	A	synonymous_variant	LOW	rs327070083
ENSSSCG00000028740	CTDSPL	0.0166217853924119	13	24871514	A	C	3_prime_UTR_variant	MODIFIER	rs327162240
ENSSSCG00000028740	CTDSPL	0.0166217853924119	13	24873040	C	T	3_prime_UTR_variant	MODIFIER	rs329162802
ENSSSCG00000028740	CTDSPL	0.0166217853924119	13	24873298	G	A	3_prime_UTR_variant	MODIFIER	rs331818070
ENSSSCG00000028740	CTDSPL	0.0166217853924119	13	24874370	T	C	3_prime_UTR_variant	MODIFIER	rs335303791
ENSSSCG00000028740	CTDSPL	0.0166217853924119	13	24872518	C	A	3_prime_UTR_variant	MODIFIER	rs338267227
ENSSSCG00000028740	CTDSPL	0.0166217853924119	13	24872145	C	T	3_prime_UTR_variant	MODIFIER	rs338923889
ENSSSCG00000028740	CTDSPL	0.0166217853924119	13	24905421	A	G	synonymous_variant	LOW	rs344189312
ENSSSCG00000028740	CTDSPL	0.0166217853924119	13	24874356	G	A	3_prime_UTR_variant	MODIFIER	rs692069381
ENSSSCG00000028740	CTDSPL	0.0166217853924119	13	24873533	CAAA	CAA	3_prime_UTR_variant	MODIFIER	rs696419818,rs791392211
ENSSSCG00000028912		0.0402107836925732	13	23925766	T	C	missense_variant	MODERATE	rs323840169
ENSSSCG00000028912		0.0402107836925732	13	23926488	G	T	synonymous_variant	LOW	rs329213544
ENSSSCG00000028912		0.0402107836925732	13	23925888	G	A	synonymous_variant	LOW	rs334923441
ENSSSCG00000028912		0.0402107836925732	13	23926413	T	C	synonymous_variant	LOW	rs340677345
ENSSSCG00000028912		0.0402107836925732	13	23925780	T	C	synonymous_variant	LOW	rs343087542
ENSSSCG00000029074		0.0129535472861789	12	26476507	C	T	synonymous_variant	LOW	rs318373049
ENSSSCG00000029074		0.0129535472861789	12	26476731	G	A	synonymous_variant	LOW	rs329707021
ENSSSCG00000029256	AKR1A1	0.0272980566967618	GL895547.1	2316	G	A	synonymous_variant	LOW
ENSSSCG00000029561		0.047816951615452	GL893968.1	50727	C	G	missense_variant	MODERATE
ENSSSCG00000029561		0.047816951615452	GL893968.1	48399	C	T	missense_variant	MODERATE
ENSSSCG00000029657		0.00451196058817244	JH118626.1	104229	T	C	missense_variant	MODERATE
ENSSSCG00000030150	UGDH	0.0428849635765526	8	32356465	G	A	synonymous_variant	LOW	rs323635647
ENSSSCG00000030150	UGDH	0.0428849635765526	8	32354537	A	G	synonymous_variant	LOW	rs326994466
ENSSSCG00000030150	UGDH	0.0428849635765526	8	32367514	G	A	synonymous_variant	LOW	rs329482054
ENSSSCG00000030150	UGDH	0.0428849635765526	8	32354475	T	C	missense_variant	MODERATE	rs342269108
ENSSSCG00000030150	UGDH	0.0428849635765526	8	32354715	T	C	synonymous_variant	LOW	rs342650498
ENSSSCG00000030309	NDRG2	0.0386806966263234	GL896236.1	21341	A	G	synonymous_variant	LOW
ENSSSCG00000030731	TMP-SLA-2	0.0385197331454472	7	24604677	T	G	3_prime_UTR_variant	MODIFIER	rs331253819
ENSSSCG00000030731	TMP-SLA-2	0.0385197331454472	7	24603825	G	A	missense_variant	MODERATE	rs339454673
ENSSSCG00000030731	TMP-SLA-2	0.0385197331454472	7	24604678	G	T	3_prime_UTR_variant	MODIFIER	rs693322987
ENSSSCG00000030731	TMP-SLA-2	0.0385197331454472	7	24604878	G	GT	3_prime_UTR_variant	MODIFIER
ENSSSCG00000030731	TMP-SLA-2	0.0385197331454472	7	24604879	G	GT	3_prime_UTR_variant	MODIFIER
