# Supplementary material for: RNA sequencing reveals candidate genes and polymorphisms related to sperm DNA integrity in testis tissue from boars
Source: BMC Vet Res. 2017 Nov 28;13:362. doi: 10.1186/s12917-017-1279-x (PMC5706377; doi:10.1186/s12917-017-1279-x)
Supplement: Supplementary file 4 — High quality SNPs occurring in differentially expressed genes in Duroc. The SNPs are presented with Ensembl gene id, gene name, significance level (FDR) of differentially expressed gene, chromosome (SSC), position, reference allele and alternate allele, as well as effect, impact according to SnpEff and dbSNP ID. (XLSX 117 kb) [file 12917_2017_1279_MOESM4_ESM.xlsx]

## Sheet: Ark1
Gene ID	Gene	FDR	SSC	Position	Reference allele	Alternate allele	SnpEff effect	SnpEff impact	dbSNP_ID
ENSSSCG00000000423		0.0466907	5	24317105	C	T	synonymous_variant	LOW	rs338576724
ENSSSCG00000000543	CCDC91	0.0041604	5	48589781	C	G	missense_variant	MODERATE
ENSSSCG00000000590	PLCZ1	0.0241443	5	57682420	G	A	missense_variant	MODERATE	rs338483233
ENSSSCG00000000590	PLCZ1	0.0241443	5	57693191	T	C	synonymous_variant	LOW	rs196952431
ENSSSCG00000000590	PLCZ1	0.0241443	5	57700340	C	T	synonymous_variant	LOW	rs342130351
ENSSSCG00000000620		0.00384036	5	62806334	G	A	synonymous_variant	LOW	rs335895377
ENSSSCG00000000620		0.00384036	5	62806391	T	C	synonymous_variant	LOW	rs81216089
ENSSSCG00000000620		0.00384036	5	62807548	A	G	synonymous_variant	LOW	rs322384379
ENSSSCG00000000620		0.00384036	5	62807602	A	G	synonymous_variant	LOW	rs81216086
ENSSSCG00000000620		0.00384036	5	62807644	G	A	synonymous_variant	LOW	rs81216085
ENSSSCG00000000660	A2M	0.034273	5	65275297	A	G	synonymous_variant/non_coding_exon_variant	LOW/MODIFIER	rs343311569
ENSSSCG00000000660	A2M	0.034273	5	65277799	T	G	synonymous_variant/non_coding_exon_variant	LOW/MODIFIER	rs341571312
ENSSSCG00000000660	A2M	0.034273	5	65277904	C	G	synonymous_variant/non_coding_exon_variant	LOW/MODIFIER	rs339338457
ENSSSCG00000000660	A2M	0.034273	5	65288643	A	G	synonymous_variant	LOW	rs322097870
ENSSSCG00000000660	A2M	0.034273	5	65288667	G	A	synonymous_variant	LOW	rs333125416
ENSSSCG00000000660	A2M	0.034273	5	65290029	G	A	missense_variant	MODERATE	rs334343602
ENSSSCG00000000660	A2M	0.034273	5	65295788	G	A	synonymous_variant	LOW	rs342499083
ENSSSCG00000000660	A2M	0.034273	5	65305322	G	A	synonymous_variant	LOW	rs322109785
ENSSSCG00000000660	A2M	0.034273	5	65305368	C	T	synonymous_variant	LOW	rs334286258
ENSSSCG00000000660	A2M	0.034273	5	65308018	C	T	synonymous_variant	LOW	rs80990300
ENSSSCG00000000660	A2M	0.034273	5	65308662	C	T	synonymous_variant	LOW	rs321934306
ENSSSCG00000000660	A2M	0.034273	5	65309782	C	T	synonymous_variant	LOW	rs196952148
ENSSSCG00000000660	A2M	0.034273	5	65312834	G	A	missense_variant	MODERATE	rs80896848
ENSSSCG00000000660	A2M	0.034273	5	65312919	C	T	synonymous_variant	LOW	rs80835907
ENSSSCG00000000660	A2M	0.034273	5	65313027	G	A	synonymous_variant	LOW	rs331008811
ENSSSCG00000000660	A2M	0.034273	5	65314685	T	C	synonymous_variant	LOW	rs318537264
ENSSSCG00000000660	A2M	0.034273	5	65315190	T	C	synonymous_variant	LOW	rs80865305
ENSSSCG00000000660	A2M	0.034273	5	65316384	T	C	synonymous_variant	LOW	rs80971083
ENSSSCG00000000660	A2M	0.034273	5	65319039	A	G	missense_variant	MODERATE	rs80962933
ENSSSCG00000000660	A2M	0.034273	5	65320229	A	C	3_prime_UTR_variant	MODIFIER	rs325230392
ENSSSCG00000000675	C1R	0.0212724	GL894246.2	7943	G	C	3_prime_UTR_variant	MODIFIER
ENSSSCG00000000675	C1R	0.0212724	GL894246.2	8118	G	A	synonymous_variant	LOW
ENSSSCG00000000675	C1R	0.0212724	GL894246.2	8235	A	C	synonymous_variant	LOW
ENSSSCG00000000675	C1R	0.0212724	GL894246.2	8439	G	A	synonymous_variant	LOW
ENSSSCG00000000675	C1R	0.0212724	GL894246.2	8718	C	G	synonymous_variant	LOW
ENSSSCG00000000675	C1R	0.0212724	GL894246.2	11250	C	T	synonymous_variant	LOW
ENSSSCG00000000694	GAPDH	0.00660624	5	66449061	C	T	synonymous_variant	LOW	rs81213958
ENSSSCG00000000694	GAPDH	0.00660624	5	66449064	T	C	synonymous_variant	LOW	rs81213959
ENSSSCG00000000779	KIF21A	0.0135749	5	73385198	A	G	synonymous_variant	LOW	rs329363620
ENSSSCG00000000779	KIF21A	0.0135749	5	73393244	C	G	missense_variant	MODERATE	rs333742926
ENSSSCG00000000779	KIF21A	0.0135749	5	73403504	C	T	synonymous_variant	LOW	rs325737131
ENSSSCG00000000779	KIF21A	0.0135749	5	73414065	A	T	stop_gained	HIGH
ENSSSCG00000000779	KIF21A	0.0135749	5	73483232	T	A	missense_variant	MODERATE	rs345933566
ENSSSCG00000000779	KIF21A	0.0135749	5	73508654	T	C	synonymous_variant	LOW	rs342468471
ENSSSCG00000000779	KIF21A	0.0135749	5	73514792	A	G	synonymous_variant	LOW	rs691916463
ENSSSCG00000000779	KIF21A	0.0135749	5	73520375	T	A	synonymous_variant	LOW	rs325807102
ENSSSCG00000000810	AMIGO2	0.0465099	5	80651968	G	A	synonymous_variant	LOW	rs324917910
ENSSSCG00000000810	AMIGO2	0.0465099	5	80652166	G	A	synonymous_variant	LOW	rs335152132
ENSSSCG00000000869	UTP20	0.02857	5	86809738	T	C	synonymous_variant	LOW	rs324993419
ENSSSCG00000000869	UTP20	0.02857	5	86811851	C	T	synonymous_variant	LOW	rs81385829
ENSSSCG00000000869	UTP20	0.02857	5	86811905	C	T	synonymous_variant	LOW	rs322407091
ENSSSCG00000000869	UTP20	0.02857	5	86811940	T	C	missense_variant	MODERATE	rs332028404
ENSSSCG00000000869	UTP20	0.02857	5	86812331	T	C	missense_variant	MODERATE	rs343074253
ENSSSCG00000000869	UTP20	0.02857	5	86817871	C	T	missense_variant	MODERATE	rs341417082
ENSSSCG00000000869	UTP20	0.02857	5	86822950	A	C	missense_variant	MODERATE	rs332129667
ENSSSCG00000000869	UTP20	0.02857	5	86850294	C	T	synonymous_variant	LOW
ENSSSCG00000000869	UTP20	0.02857	5	86859833	C	G	synonymous_variant	LOW	rs325702503
ENSSSCG00000000869	UTP20	0.02857	5	86868207	G	A	synonymous_variant	LOW	rs346055601
ENSSSCG00000000869	UTP20	0.02857	5	86870632	G	A	synonymous_variant	LOW	rs344054784
ENSSSCG00000000869	UTP20	0.02857	5	86870674	A	G	synonymous_variant	LOW	rs323165244
ENSSSCG00000000869	UTP20	0.02857	5	86880268	T	C	missense_variant	MODERATE	rs322049812
ENSSSCG00000000869	UTP20	0.02857	5	86885531	C	T	synonymous_variant	LOW	rs321237708
ENSSSCG00000000869	UTP20	0.02857	5	86896419	C	T	synonymous_variant	LOW	rs338147320
ENSSSCG00000000869	UTP20	0.02857	5	86902449	T	C	missense_variant	MODERATE	rs333278925
ENSSSCG00000000869	UTP20	0.02857	5	86903110	A	C	synonymous_variant	LOW	rs324316295
ENSSSCG00000000869	UTP20	0.02857	5	86907548	G	A	missense_variant	MODERATE	rs320973788
ENSSSCG00000000915	DCN	0.0486917	5	96109834	A	C	5_prime_UTR_variant	MODIFIER
ENSSSCG00000000915	DCN	0.0486917	5	96113753	T	A	synonymous_variant	LOW	rs55619060
ENSSSCG00000000915	DCN	0.0486917	5	96113864	A	T	missense_variant	MODERATE	rs55618081
ENSSSCG00000000915	DCN	0.0486917	5	96125672	C	A	synonymous_variant	LOW	rs55618082
ENSSSCG00000000915	DCN	0.0486917	5	96139848	G	A	synonymous_variant	LOW	rs80815014
ENSSSCG00000001001		0.0237555	7	2507154	G	T	synonymous_variant	LOW	rs339809389
ENSSSCG00000001008	BPHL	0.038439	7	1952972	A	G	missense_variant	MODERATE	rs343839616
ENSSSCG00000001008	BPHL	0.038439	7	1955680	A	G	missense_variant	MODERATE	rs337176384
ENSSSCG00000001008	BPHL	0.038439	7	1957394	T	C	synonymous_variant	LOW	rs330613331
ENSSSCG00000001008	BPHL	0.038439	7	1961256	G	C	missense_variant	MODERATE
ENSSSCG00000001008	BPHL	0.038439	7	1963068	G	A	missense_variant	MODERATE	rs322858787
ENSSSCG00000001008	BPHL	0.038439	7	1966039	T	C	synonymous_variant	LOW	rs329764456
ENSSSCG00000001038		0.0372584	7	7774469	C	T	5_prime_UTR_variant	MODIFIER	rs340891950
ENSSSCG00000001038		0.0372584	7	7775696	G	A	5_prime_UTR_variant	MODIFIER	rs80955570
ENSSSCG00000001038		0.0372584	7	7775711	T	A	5_prime_UTR_variant	MODIFIER	rs342379879
ENSSSCG00000001038		0.0372584	7	7776127	T	C	synonymous_variant	LOW	rs337757762
ENSSSCG00000001038		0.0372584	7	7781260	G	A	3_prime_UTR_variant	MODIFIER	rs335960618
ENSSSCG00000001038		0.0372584	7	7781267	C	T	3_prime_UTR_variant	MODIFIER	rs344768426
ENSSSCG00000001038		0.0372584	7	7781442	C	T	3_prime_UTR_variant	MODIFIER	rs319639498
ENSSSCG00000001038		0.0372584	7	7781546	A	G	3_prime_UTR_variant	MODIFIER	rs329375006
ENSSSCG00000001090	ALDH5A1	0.0203739	7	20502219	C	T	synonymous_variant	LOW	rs336583471
ENSSSCG00000001090	ALDH5A1	0.0203739	7	20510109	C	T	synonymous_variant	LOW	rs699421244
ENSSSCG00000001090	ALDH5A1	0.0203739	7	20515520	C	T	synonymous_variant	LOW	rs321574897
ENSSSCG00000001090	ALDH5A1	0.0203739	7	20521746	T	C	synonymous_variant	LOW	rs320220745
ENSSSCG00000001090	ALDH5A1	0.0203739	7	20521771	G	A	missense_variant	MODERATE	rs331592825
ENSSSCG00000001090	ALDH5A1	0.0203739	7	20521848	A	C	missense_variant	MODERATE	rs342062425
ENSSSCG00000001090	ALDH5A1	0.0203739	7	20524454	G	T	synonymous_variant	LOW	rs345919361
ENSSSCG00000001379	TUBB	0.00318766	7	26969920	A	C	5_prime_UTR_variant	MODIFIER	rs327061069
ENSSSCG00000001379	TUBB	0.00318766	7	26971856	T	C	synonymous_variant	LOW	rs80980593
ENSSSCG00000001379	TUBB	0.00318766	7	26972678	C	T	synonymous_variant	LOW	rs706492869
ENSSSCG00000001379	TUBB	0.00318766	7	26972725	C	T	synonymous_variant	LOW	rs697619360
ENSSSCG00000001379	TUBB	0.00318766	7	26972812	G	A	synonymous_variant	LOW	rs55619084
ENSSSCG00000001379	TUBB	0.00318766	7	26973632	C	T	3_prime_UTR_variant	MODIFIER	rs330793996
ENSSSCG00000001379	TUBB	0.00318766	7	26973860	TC	TCC	3_prime_UTR_variant	MODIFIER
ENSSSCG00000001379	TUBB	0.00318766	7	26973922	G	A	3_prime_UTR_variant	MODIFIER	rs341419961
ENSSSCG00000001379	TUBB	0.00318766	7	26973957	C	T	3_prime_UTR_variant	MODIFIER	rs336585705
ENSSSCG00000001379	TUBB	0.00318766	7	26973960	G	A	3_prime_UTR_variant	MODIFIER	rs343162550
ENSSSCG00000001418	NEU1	0.0456379	7	27853939	G	A	missense_variant	MODERATE	rs336119001
ENSSSCG00000001418	NEU1	0.0456379	7	27855689	T	C	synonymous_variant	LOW	rs322705901
ENSSSCG00000001418	NEU1	0.0456379	7	27857300	C	T	synonymous_variant	LOW
ENSSSCG00000001418	NEU1	0.0456379	7	27857501	C	T	synonymous_variant	LOW	rs80811079
ENSSSCG00000001418	NEU1	0.0456379	7	27857863	G	A	synonymous_variant	LOW	rs80854148
ENSSSCG00000001418	NEU1	0.0456379	7	27857985	A	G	missense_variant	MODERATE	rs80857774
ENSSSCG00000001419	SLC44A4	0.0350463	7	27841549	A	G	synonymous_variant	LOW	rs80978086
ENSSSCG00000001419	SLC44A4	0.0350463	7	27841670	G	A	missense_variant	MODERATE	rs793703654
ENSSSCG00000001419	SLC44A4	0.0350463	7	27841790	C	T	synonymous_variant	LOW	rs787653744
ENSSSCG00000001419	SLC44A4	0.0350463	7	27850749	A	G	synonymous_variant	LOW	rs342570633
ENSSSCG00000001419	SLC44A4	0.0350463	7	27853268	A	C	3_prime_UTR_variant/non_coding_exon_variant	MODIFIER/MODIFIER
ENSSSCG00000001427	C4A	0.00184355	7	27733211	T	G	missense_variant	MODERATE	rs326085131
ENSSSCG00000001427	C4A	0.00184355	7	27735033	C	T	synonymous_variant	LOW
ENSSSCG00000001427	C4A	0.00184355	7	27735205	G	A	synonymous_variant	LOW	rs318520454
ENSSSCG00000001427	C4A	0.00184355	7	27735319	C	G	synonymous_variant	LOW	rs332374742
ENSSSCG00000001427	C4A	0.00184355	7	27735610	C	T	missense_variant	MODERATE
ENSSSCG00000001427	C4A	0.00184355	7	27737427	G	A	synonymous_variant	LOW	rs788283926
ENSSSCG00000001427	C4A	0.00184355	7	27737514	G	A	synonymous_variant	LOW	rs329958702
ENSSSCG00000001427	C4A	0.00184355	7	27737595	G	C	synonymous_variant	LOW	rs337852681
ENSSSCG00000001427	C4A	0.00184355	7	27737795	A	G	synonymous_variant	LOW	rs339277473
ENSSSCG00000001427	C4A	0.00184355	7	27738171	A	G	missense_variant	MODERATE	rs343254861
ENSSSCG00000001427	C4A	0.00184355	7	27738983	T	C	missense_variant	MODERATE	rs80832458
ENSSSCG00000001427	C4A	0.00184355	7	27740116	T	C	missense_variant	MODERATE	rs331126339
ENSSSCG00000001427	C4A	0.00184355	7	27740411	G	A	synonymous_variant	LOW	rs787971110
ENSSSCG00000001427	C4A	0.00184355	7	27740519	T	C	synonymous_variant	LOW	rs339401948
ENSSSCG00000001427	C4A	0.00184355	7	27740531	C	T	synonymous_variant	LOW	rs787924145
ENSSSCG00000001427	C4A	0.00184355	7	27740543	G	A	synonymous_variant	LOW	rs788950381
ENSSSCG00000001427	C4A	0.00184355	7	27742109	T	C	synonymous_variant	LOW	rs327295863
ENSSSCG00000001427	C4A	0.00184355	7	27742710	T	C	synonymous_variant	LOW	rs340191369
ENSSSCG00000001427	C4A	0.00184355	7	27743481	G	A	synonymous_variant	LOW	rs324866276
ENSSSCG00000001427	C4A	0.00184355	7	27743486	G	A	missense_variant	MODERATE	rs690644348
ENSSSCG00000001427	C4A	0.00184355	7	27744114	A	C	missense_variant	MODERATE	rs704282537
ENSSSCG00000001481	HCRTR2	0.0496724	7	30298616	T	C	3_prime_UTR_variant	MODIFIER	rs81397561
ENSSSCG00000001481	HCRTR2	0.0496724	7	30301066	A	G	synonymous_variant	LOW	rs331577742
ENSSSCG00000001481	HCRTR2	0.0496724	7	30313487	A	G	synonymous_variant	LOW	rs788527525
ENSSSCG00000001481	HCRTR2	0.0496724	7	30313529	A	T	synonymous_variant	LOW	rs320362864
ENSSSCG00000001507	TAPBP	0.0363852	7	34170699	A	C	missense_variant	MODERATE	rs341934866
ENSSSCG00000001507	TAPBP	0.0363852	7	34170733	T	G	missense_variant	MODERATE
ENSSSCG00000001507	TAPBP	0.0363852	7	34176083	T	C	synonymous_variant	LOW	rs80922923
ENSSSCG00000001507	TAPBP	0.0363852	7	34176386	G	C	missense_variant	MODERATE	rs80999323
ENSSSCG00000001570	PI16	0.03744	7	37509801	A	G	synonymous_variant	LOW	rs324598475
ENSSSCG00000001570	PI16	0.03744	7	37511955	A	G	missense_variant	MODERATE	rs335123989
ENSSSCG00000001570	PI16	0.03744	7	37514144	C	G	missense_variant	MODERATE	rs331061466
ENSSSCG00000001711		0.0272179	7	46948648	C	T	3_prime_UTR_variant	MODIFIER
ENSSSCG00000001711		0.0272179	7	46948673	G	A	3_prime_UTR_variant	MODIFIER
ENSSSCG00000001711		0.0272179	7	46948681	G	A	3_prime_UTR_variant	MODIFIER
ENSSSCG00000001711		0.0272179	7	46948686	C	T	3_prime_UTR_variant	MODIFIER
ENSSSCG00000001711		0.0272179	7	46948738	G	A	3_prime_UTR_variant	MODIFIER
ENSSSCG00000001711		0.0272179	7	46948768	T	A	3_prime_UTR_variant	MODIFIER
ENSSSCG00000001711		0.0272179	7	46948841	A	G	3_prime_UTR_variant	MODIFIER
ENSSSCG00000001711		0.0272179	7	46948919	G	A	3_prime_UTR_variant	MODIFIER
ENSSSCG00000001711		0.0272179	7	46948973	A	T,G	3_prime_UTR_variant	MODIFIER
ENSSSCG00000001711		0.0272179	7	46949004	G	T	3_prime_UTR_variant	MODIFIER
ENSSSCG00000001711		0.0272179	7	46949019	C	T	3_prime_UTR_variant	MODIFIER
ENSSSCG00000001711		0.0272179	7	46949117	ATTTTTTT	ATTTTTTTT	3_prime_UTR_variant	MODIFIER
ENSSSCG00000001711		0.0272179	7	46949142	T	A	3_prime_UTR_variant	MODIFIER
ENSSSCG00000001711		0.0272179	7	46949210	T	C	3_prime_UTR_variant	MODIFIER
ENSSSCG00000001711		0.0272179	7	46949252	C	T	3_prime_UTR_variant	MODIFIER
ENSSSCG00000001711		0.0272179	7	46949292	C	T	3_prime_UTR_variant	MODIFIER
ENSSSCG00000001711		0.0272179	7	46949321	A	G	3_prime_UTR_variant	MODIFIER
ENSSSCG00000001711		0.0272179	7	46949330	G	A	3_prime_UTR_variant	MODIFIER
ENSSSCG00000001711		0.0272179	7	46949358	C	T	3_prime_UTR_variant	MODIFIER
ENSSSCG00000001711		0.0272179	7	46949526	T	G	3_prime_UTR_variant	MODIFIER
ENSSSCG00000001711		0.0272179	7	46949990	T	C	3_prime_UTR_variant	MODIFIER
ENSSSCG00000001711		0.0272179	7	46950007	T	C	3_prime_UTR_variant	MODIFIER
ENSSSCG00000001711		0.0272179	7	46950048	C	A	3_prime_UTR_variant	MODIFIER
ENSSSCG00000001711		0.0272179	7	46950086	C	T	3_prime_UTR_variant	MODIFIER
ENSSSCG00000001711		0.0272179	7	46950108	C	T	3_prime_UTR_variant	MODIFIER
ENSSSCG00000001711		0.0272179	7	46950149	C	T	3_prime_UTR_variant	MODIFIER
ENSSSCG00000001711		0.0272179	7	46950223	T	C	3_prime_UTR_variant	MODIFIER	rs710852535
ENSSSCG00000001711		0.0272179	7	46950257	A	G	3_prime_UTR_variant	MODIFIER	rs702110138
ENSSSCG00000001711		0.0272179	7	46950357	C	G	synonymous_variant	LOW	rs791813616
ENSSSCG00000001711		0.0272179	7	46950458	T	C	missense_variant	MODERATE	rs698779762
ENSSSCG00000001711		0.0272179	7	47070413	T	G	5_prime_UTR_variant	MODIFIER	rs320573379
ENSSSCG00000001711		0.0272179	7	47070452	CA	C	5_prime_UTR_variant	MODIFIER	rs706326278
ENSSSCG00000001758		0.0464613	7	53412004	T	C	synonymous_variant	LOW	rs320198541
ENSSSCG00000001758		0.0464613	7	53413985	T	C	missense_variant	MODERATE	rs341855371
ENSSSCG00000001758		0.0464613	7	53425897	C	T	synonymous_variant	LOW	rs334384270
ENSSSCG00000001770	CTSH	0.038439	7	53623114	G	A	3_prime_UTR_variant	MODIFIER	rs196950049
ENSSSCG00000001770	CTSH	0.038439	7	53623221	T	G	3_prime_UTR_variant	MODIFIER
ENSSSCG00000001770	CTSH	0.038439	7	53623348	G	A	3_prime_UTR_variant	MODIFIER	rs196953219
ENSSSCG00000001770	CTSH	0.038439	7	53634249	G	A	synonymous_variant	LOW	rs80878830
ENSSSCG00000001770	CTSH	0.038439	7	53637856	T	C	synonymous_variant	LOW	rs329507224
ENSSSCG00000001780	FAH	0.00815973	7	54564644	G	T	missense_variant	MODERATE	rs337342095
ENSSSCG00000001780	FAH	0.00815973	7	54579600	T	C	synonymous_variant	LOW	rs320070436
ENSSSCG00000001780	FAH	0.00815973	7	54579630	C	T	synonymous_variant	LOW	rs331188458
ENSSSCG00000001780	FAH	0.00815973	7	54579639	G	A	synonymous_variant	LOW	rs341091799
ENSSSCG00000001780	FAH	0.00815973	7	54581678	G	A	synonymous_variant	LOW	rs327667036
ENSSSCG00000001780	FAH	0.00815973	7	54582545	G	A	synonymous_variant	LOW	rs318854332
ENSSSCG00000001780	FAH	0.00815973	7	54585108	C	T	synonymous_variant	LOW	rs329494517
ENSSSCG00000001780	FAH	0.00815973	7	54585144	C	T	synonymous_variant	LOW	rs343627654
ENSSSCG00000001780	FAH	0.00815973	7	54596190	G	T	synonymous_variant	LOW	rs322478579
ENSSSCG00000001780	FAH	0.00815973	7	54596259	G	A	3_prime_UTR_variant	MODIFIER	rs333959765
ENSSSCG00000001795	SH3GL3	0.0245156	7	56871961	A	G	splice_region_variant/missense_variant&splice_region_variant/3_prime_UTR_variant	LOW/MODERATE/MODIFIER
ENSSSCG00000001795	SH3GL3	0.0245156	7	56871963	C	A	splice_region_variant/missense_variant&splice_region_variant/3_prime_UTR_variant	LOW/MODERATE/MODIFIER
ENSSSCG00000001821	UNC45A	0.0234794	7	58577084	A	C	3_prime_UTR_variant	MODIFIER
ENSSSCG00000001974	G2E3	0.0272179	7	73478751	A	G	3_prime_UTR_variant	MODIFIER	rs330344537
ENSSSCG00000001974	G2E3	0.0272179	7	73479208	C	T	3_prime_UTR_variant	MODIFIER	rs321348180
ENSSSCG00000001974	G2E3	0.0272179	7	73479341	A	G	3_prime_UTR_variant	MODIFIER	rs339909808
ENSSSCG00000001974	G2E3	0.0272179	7	73480665	ATT	AT	3_prime_UTR_variant	MODIFIER	rs791582037
ENSSSCG00000001974	G2E3	0.0272179	7	73480918	G	A	3_prime_UTR_variant	MODIFIER	rs324057774
ENSSSCG00000001974	G2E3	0.0272179	7	73481125	A	G	3_prime_UTR_variant	MODIFIER	rs333513748
ENSSSCG00000001974	G2E3	0.0272179	7	73498748	C	A	synonymous_variant	LOW	rs333342823
ENSSSCG00000001974	G2E3	0.0272179	7	73498760	T	C	synonymous_variant	LOW	rs345445082
ENSSSCG00000002294	ARG2	0.0439137	7	97650791	C	T	5_prime_UTR_variant/non_coding_exon_variant	MODIFIER/MODIFIER	rs342555473
ENSSSCG00000002294	ARG2	0.0439137	7	97650800	C	G	5_prime_UTR_premature_start_codon_gain_variant/5_prime_UTR_variant/non_coding_exon_variant	LOW/MODIFIER/MODIFIER	rs333893938
ENSSSCG00000002294	ARG2	0.0439137	7	97650812	G	T	5_prime_UTR_variant/non_coding_exon_variant	MODIFIER/MODIFIER	rs344074328
ENSSSCG00000002294	ARG2	0.0439137	7	97651861	A	G	synonymous_variant/non_coding_exon_variant	LOW/MODIFIER	rs324312588
ENSSSCG00000002294	ARG2	0.0439137	7	97683318	G	C	non_coding_exon_variant	MODIFIER	rs321718502
ENSSSCG00000002294	ARG2	0.0439137	7	97683450	T	C	non_coding_exon_variant	MODIFIER	rs339764141
ENSSSCG00000002294	ARG2	0.0439137	7	97683561	C	T	non_coding_exon_variant	MODIFIER	rs345306013
ENSSSCG00000002294	ARG2	0.0439137	7	97692848	C	T	3_prime_UTR_variant	MODIFIER	rs331815911
ENSSSCG00000002374	DLST	0.03744	7	103934707	C	T	5_prime_UTR_variant	MODIFIER	rs323751280
ENSSSCG00000002374	DLST	0.03744	7	103934817	A	G	5_prime_UTR_variant	MODIFIER	rs342849524
ENSSSCG00000002374	DLST	0.03744	7	103934824	A	T	5_prime_UTR_premature_start_codon_gain_variant/5_prime_UTR_variant	LOW/MODIFIER	rs328207356
ENSSSCG00000002374	DLST	0.03744	7	103934886	A	C	5_prime_UTR_variant	MODIFIER	rs80828901
ENSSSCG00000002374	DLST	0.03744	7	103934958	ATTTT	ATTT	5_prime_UTR_variant	MODIFIER	rs713203948,rs786922757
ENSSSCG00000002374	DLST	0.03744	7	103945083	G	T	missense_variant	MODERATE	rs80784631
ENSSSCG00000002374	DLST	0.03744	7	103954652	T	C	3_prime_UTR_variant	MODIFIER	rs55618304
ENSSSCG00000002374	DLST	0.03744	7	103955055	T	C	3_prime_UTR_variant	MODIFIER	rs55618305
ENSSSCG00000002374	DLST	0.03744	7	103955287	C	G	3_prime_UTR_variant	MODIFIER	rs55618306
ENSSSCG00000002444	FBLN5	0.000592209	7	120032257	G	A	3_prime_UTR_variant	MODIFIER	rs333578796
ENSSSCG00000002444	FBLN5	0.000592209	7	120032411	G	A	3_prime_UTR_variant	MODIFIER	rs326430494
ENSSSCG00000002444	FBLN5	0.000592209	7	120045510	T	C	synonymous_variant	LOW	rs342721852
ENSSSCG00000002696	VAT1L	0.0214825	6	9896934	C	T	3_prime_UTR_variant	MODIFIER	rs346338801
ENSSSCG00000002696	VAT1L	0.0214825	6	9897085	C	T	3_prime_UTR_variant	MODIFIER	rs339741989
ENSSSCG00000002696	VAT1L	0.0214825	6	9897288	G	A	3_prime_UTR_variant	MODIFIER	rs330344164
ENSSSCG00000002696	VAT1L	0.0214825	6	9897296	T	C	3_prime_UTR_variant	MODIFIER	rs342127452
ENSSSCG00000002696	VAT1L	0.0214825	6	9897333	T	C	3_prime_UTR_variant	MODIFIER	rs324922913
ENSSSCG00000002696	VAT1L	0.0214825	6	9897363	A	T	3_prime_UTR_variant	MODIFIER	rs332549008
ENSSSCG00000002696	VAT1L	0.0214825	6	9897418	T	G	3_prime_UTR_variant	MODIFIER	rs334094716
ENSSSCG00000002696	VAT1L	0.0214825	6	9897921	A	G	3_prime_UTR_variant	MODIFIER	rs322176008
ENSSSCG00000002696	VAT1L	0.0214825	6	9898379	G	A	3_prime_UTR_variant	MODIFIER	rs320915983
ENSSSCG00000002696	VAT1L	0.0214825	6	9898386	A	G	3_prime_UTR_variant	MODIFIER	rs328848231
ENSSSCG00000002801	NDRG4	0.0482535	6	18481874	T	G	synonymous_variant	LOW
ENSSSCG00000002801	NDRG4	0.0482535	6	18481885	G	A	missense_variant	MODERATE
ENSSSCG00000002801	NDRG4	0.0482535	6	18482698	C	T	synonymous_variant	LOW
ENSSSCG00000002801	NDRG4	0.0482535	6	18494205	G	A	5_prime_UTR_premature_start_codon_gain_variant/5_prime_UTR_variant	LOW/MODIFIER
ENSSSCG00000002801	NDRG4	0.0482535	6	18494297	T	C	5_prime_UTR_variant	MODIFIER
ENSSSCG00000002868		0.0471198	6	38724476	C	G	3_prime_UTR_variant	MODIFIER	rs334996420
ENSSSCG00000002868		0.0471198	6	38724631	G	A	synonymous_variant	LOW	rs81217919
ENSSSCG00000002868		0.0471198	6	38725033	A	G	missense_variant	MODERATE	rs81217917
ENSSSCG00000002868		0.0471198	6	38728247	T	C	synonymous_variant	LOW	rs710120875
ENSSSCG00000002868		0.0471198	6	38728248	G	T	missense_variant	MODERATE	rs692856355
ENSSSCG00000002919	TYROBP	0.0327786	6	40711963	A	C	3_prime_UTR_variant	MODIFIER	rs340629582
ENSSSCG00000002919	TYROBP	0.0327786	6	40714412	A	T	synonymous_variant	LOW	rs322265812
ENSSSCG00000002965	ACTN4	0.0134213	6	43103286	T	C	synonymous_variant	LOW	rs329789707
ENSSSCG00000002965	ACTN4	0.0134213	6	43107086	G	A	synonymous_variant	LOW
ENSSSCG00000002965	ACTN4	0.0134213	6	43113599	G	A	synonymous_variant	LOW	rs342744173
ENSSSCG00000002965	ACTN4	0.0134213	6	43113701	A	G	synonymous_variant	LOW	rs334381977
ENSSSCG00000002965	ACTN4	0.0134213	6	43114202	A	G	synonymous_variant	LOW	rs320117149
ENSSSCG00000002965	ACTN4	0.0134213	6	43120251	G	A	synonymous_variant	LOW	rs329723385
ENSSSCG00000002965	ACTN4	0.0134213	6	43120332	C	T	synonymous_variant	LOW	rs341471392
ENSSSCG00000002965	ACTN4	0.0134213	6	43121782	T	C	synonymous_variant	LOW	rs321174472
ENSSSCG00000003083	CBL	0.0285927	6	47186767	G	A	stop_gained	HIGH
ENSSSCG00000003083	CBL	0.0285927	6	47186768	G	C	missense_variant	MODERATE
ENSSSCG00000003088	APOE	0.0129065	6	47269971	A	C	5_prime_UTR_variant	MODIFIER
ENSSSCG00000003088	APOE	0.0129065	6	47270808	C	T	synonymous_variant	LOW	rs55619073
ENSSSCG00000003088	APOE	0.0129065	6	47271791	C	G	synonymous_variant	LOW	rs81212130
ENSSSCG00000003105	SLC1A5	0.0391246	6	48031641	G	A	5_prime_UTR_premature_start_codon_gain_variant/5_prime_UTR_variant	LOW/MODIFIER	rs81316203
ENSSSCG00000003105	SLC1A5	0.0391246	6	48031782	G	A	5_prime_UTR_variant	MODIFIER	rs325712544
ENSSSCG00000003187	FCGRT	0.0456379	6	50327817	T	C	3_prime_UTR_variant	MODIFIER	rs329151980
ENSSSCG00000003402	PGD	0.000813102	6	64618722	G	C	synonymous_variant	LOW	rs81216036
ENSSSCG00000003402	PGD	0.000813102	6	64618784	A	G	missense_variant	MODERATE	rs81216038
ENSSSCG00000003402	PGD	0.000813102	6	64620413	C	T	synonymous_variant	LOW	rs81216039
ENSSSCG00000003439	DHRS3	0.000430624	6	66685325	C	T	3_prime_UTR_variant	MODIFIER	rs342479398
ENSSSCG00000003439	DHRS3	0.000430624	6	66685515	A	G	3_prime_UTR_variant	MODIFIER	rs344891336
ENSSSCG00000003439	DHRS3	0.000430624	6	66685579	A	G	3_prime_UTR_variant	MODIFIER	rs336309721
ENSSSCG00000003617	TXLNA	0.0189346	6	82756764	GCTCTCT	GCTCT	non_coding_exon_variant	MODIFIER
ENSSSCG00000003707	NPC1	0.0220971	6	101002452	C	T	missense_variant	MODERATE
ENSSSCG00000003707	NPC1	0.0220971	6	101010016	G	A	synonymous_variant	LOW	rs712792878
ENSSSCG00000003707	NPC1	0.0220971	6	101010717	C	T	synonymous_variant	LOW	rs343126519
ENSSSCG00000003707	NPC1	0.0220971	6	101012501	G	A	synonymous_variant	LOW	rs341792632
ENSSSCG00000003707	NPC1	0.0220971	6	101012518	C	T	missense_variant	MODERATE	rs321067607
ENSSSCG00000003707	NPC1	0.0220971	6	101014857	C	T	synonymous_variant	LOW	rs335781490
ENSSSCG00000003707	NPC1	0.0220971	6	101019226	A	G	synonymous_variant	LOW	rs339915727
ENSSSCG00000003707	NPC1	0.0220971	6	101020749	A	C	synonymous_variant	LOW	rs339187781
ENSSSCG00000003707	NPC1	0.0220971	6	101025152	C	T	synonymous_variant	LOW	rs335986515
ENSSSCG00000003707	NPC1	0.0220971	6	101025185	A	G	synonymous_variant	LOW	rs332211228
ENSSSCG00000003707	NPC1	0.0220971	6	101025397	C	T	missense_variant	MODERATE	rs327057807
ENSSSCG00000003707	NPC1	0.0220971	6	101025422	C	T	synonymous_variant	LOW	rs329214163
ENSSSCG00000003707	NPC1	0.0220971	6	101025425	G	A	synonymous_variant	LOW	rs338543679
ENSSSCG00000003707	NPC1	0.0220971	6	101025455	G	C	synonymous_variant	LOW	rs329476141
ENSSSCG00000003707	NPC1	0.0220971	6	101029635	G	T	synonymous_variant	LOW	rs320332073
ENSSSCG00000003707	NPC1	0.0220971	6	101036265	T	C	synonymous_variant	LOW	rs330599475
ENSSSCG00000003707	NPC1	0.0220971	6	101037262	T	G	missense_variant	MODERATE	rs330109979
ENSSSCG00000003707	NPC1	0.0220971	6	101049452	G	A	5_prime_UTR_variant	MODIFIER	rs337676627
ENSSSCG00000003795	GPR177	0.0129547	6	133818577	T	C	3_prime_UTR_variant	MODIFIER	rs196951718
ENSSSCG00000003795	GPR177	0.0129547	6	133819162	G	A	3_prime_UTR_variant	MODIFIER	rs328019420
ENSSSCG00000003803	C1orf141	0.0187695	6	134410785	G	T	missense_variant	MODERATE	rs321646801
ENSSSCG00000003803	C1orf141	0.0187695	6	134410881	T	A	missense_variant	MODERATE	rs328735524
ENSSSCG00000003803	C1orf141	0.0187695	6	134425237	T	A	synonymous_variant	LOW	rs338854476
ENSSSCG00000003803	C1orf141	0.0187695	6	134425301	G	T	missense_variant	MODERATE	rs334048254
ENSSSCG00000003803	C1orf141	0.0187695	6	134425304	T	C	missense_variant	MODERATE	rs345809079
ENSSSCG00000003803	C1orf141	0.0187695	6	134425322	T	A	missense_variant	MODERATE	rs325453635
ENSSSCG00000003803	C1orf141	0.0187695	6	134450235	T	C	missense_variant	MODERATE	rs322221171
ENSSSCG00000003803	C1orf141	0.0187695	6	134450253	A	G	missense_variant	MODERATE	rs336133560
ENSSSCG00000003803	C1orf141	0.0187695	6	134450295	G	T	missense_variant	MODERATE	rs345019698
ENSSSCG00000004081		0.0212724	1	16065645	A	G	synonymous_variant	LOW	rs319847658
ENSSSCG00000004081		0.0212724	1	16080540	G	C	synonymous_variant	LOW	rs338249920
ENSSSCG00000004081		0.0212724	1	16088836	C	T	synonymous_variant	LOW	rs342318234
ENSSSCG00000004081		0.0212724	1	16091288	G	T	synonymous_variant	LOW	rs322324695
ENSSSCG00000004081		0.0212724	1	16102167	T	C	synonymous_variant	LOW	rs337604073
ENSSSCG00000004081		0.0212724	1	16102305	G	A	synonymous_variant	LOW	rs329208156
ENSSSCG00000004081		0.0212724	1	16102395	A	G	synonymous_variant	LOW	rs342714212
ENSSSCG00000004081		0.0212724	1	16102542	C	A	synonymous_variant	LOW	rs80996338
ENSSSCG00000004081		0.0212724	1	16102628	A	G	missense_variant	MODERATE	rs334555536
ENSSSCG00000004081		0.0212724	1	16142057	G	A	synonymous_variant	LOW	rs335780242
ENSSSCG00000004081		0.0212724	1	16143194	T	C	synonymous_variant	LOW	rs328188617
ENSSSCG00000004081		0.0212724	1	16143875	G	A	synonymous_variant	LOW	rs322044383
ENSSSCG00000004135	ADAT2	0.011089	1	24188928	A	G	missense_variant	MODERATE	rs323190698
ENSSSCG00000004135	ADAT2	0.011089	1	24202594	A	G	missense_variant	MODERATE	rs80975912
ENSSSCG00000004135	ADAT2	0.011089	1	24204669	C	T	synonymous_variant	LOW	rs333726966
ENSSSCG00000004154	TNFAIP3	0.00556215	1	29826486	TG	TGG	3_prime_UTR_variant	MODIFIER
ENSSSCG00000004154	TNFAIP3	0.00556215	1	29826500	G	A	3_prime_UTR_variant	MODIFIER	rs342572296
ENSSSCG00000004154	TNFAIP3	0.00556215	1	29826870	T	A	3_prime_UTR_variant	MODIFIER	rs332362561
ENSSSCG00000004154	TNFAIP3	0.00556215	1	29827185	C	T	3_prime_UTR_variant	MODIFIER	rs338977445
ENSSSCG00000004154	TNFAIP3	0.00556215	1	29827472	A	G	3_prime_UTR_variant	MODIFIER	rs331946386
ENSSSCG00000004154	TNFAIP3	0.00556215	1	29827665	G	A	3_prime_UTR_variant	MODIFIER	rs331268375
ENSSSCG00000004154	TNFAIP3	0.00556215	1	29827782	C	T	3_prime_UTR_variant	MODIFIER	rs333209318
ENSSSCG00000004154	TNFAIP3	0.00556215	1	29827835	T	C	3_prime_UTR_variant	MODIFIER	rs343849619
ENSSSCG00000004154	TNFAIP3	0.00556215	1	29827860	T	C	synonymous_variant	LOW	rs323951040
ENSSSCG00000004154	TNFAIP3	0.00556215	1	29827896	A	G	synonymous_variant	LOW	rs335858273
ENSSSCG00000004154	TNFAIP3	0.00556215	1	29827905	A	G	synonymous_variant	LOW	rs342518751
ENSSSCG00000004154	TNFAIP3	0.00556215	1	29828064	G	A	synonymous_variant	LOW	rs337567491
ENSSSCG00000004154	TNFAIP3	0.00556215	1	29829803	A	C	synonymous_variant	LOW	rs346102540
ENSSSCG00000004154	TNFAIP3	0.00556215	1	29829809	A	G	synonymous_variant	LOW	rs328303379
ENSSSCG00000004154	TNFAIP3	0.00556215	1	29830061	G	A	synonymous_variant	LOW	rs319105966
ENSSSCG00000004154	TNFAIP3	0.00556215	1	29830184	T	C	synonymous_variant	LOW	rs320127028
ENSSSCG00000004154	TNFAIP3	0.00556215	1	29830199	A	G	synonymous_variant	LOW	rs332246813
ENSSSCG00000004154	TNFAIP3	0.00556215	1	29830244	C	T	synonymous_variant	LOW	rs339007654
ENSSSCG00000004154	TNFAIP3	0.00556215	1	29830272	G	A	missense_variant	MODERATE	rs322827827
ENSSSCG00000004154	TNFAIP3	0.00556215	1	29832518	G	A	synonymous_variant	LOW	rs341087191
ENSSSCG00000004154	TNFAIP3	0.00556215	1	29833634	G	A	synonymous_variant	LOW	rs323965498
ENSSSCG00000004207		0.0236453	1	37316225	A	G	synonymous_variant	LOW
ENSSSCG00000004207		0.0236453	1	37327570	G	A	synonymous_variant	LOW	rs343390325
ENSSSCG00000004301	C6orf163	0.0469809	1	62481354	G	A	synonymous_variant	LOW	rs318378367
ENSSSCG00000004301	C6orf163	0.0469809	1	62481468	G	A	synonymous_variant	LOW	rs332326219
ENSSSCG00000004301	C6orf163	0.0469809	1	62481477	G	C	synonymous_variant	LOW	rs319110869
ENSSSCG00000004317	UBE2J1	0.038439	1	64118444	C	T	3_prime_UTR_variant	MODIFIER
ENSSSCG00000004420	TRAF3IP2	0.0184145	1	87084120	G	A	synonymous_variant	LOW	rs321233672
ENSSSCG00000004506	CTIF	0.0241954	1	108029127	T	C	3_prime_UTR_variant	MODIFIER	rs333528488
ENSSSCG00000004506	CTIF	0.0241954	1	108029350	C	T	3_prime_UTR_variant	MODIFIER	rs335048769
ENSSSCG00000004506	CTIF	0.0241954	1	108029397	C	T	3_prime_UTR_variant	MODIFIER	rs325471628
ENSSSCG00000004506	CTIF	0.0241954	1	108029444	T	C	3_prime_UTR_variant	MODIFIER	rs337633124
ENSSSCG00000004506	CTIF	0.0241954	1	108029449	G	A	3_prime_UTR_variant	MODIFIER	rs344433011
ENSSSCG00000004506	CTIF	0.0241954	1	108029787	C	T	3_prime_UTR_variant	MODIFIER	rs335517450
ENSSSCG00000004506	CTIF	0.0241954	1	108029836	G	A	3_prime_UTR_variant	MODIFIER	rs320998809
ENSSSCG00000004506	CTIF	0.0241954	1	108030231	GCCCCCC	GCCCCCCC	3_prime_UTR_variant	MODIFIER	rs707545252
ENSSSCG00000004506	CTIF	0.0241954	1	108030339	G	A	3_prime_UTR_variant	MODIFIER	rs339222197
ENSSSCG00000004658	FBN1	0.0425598	1	137226009	C	T	synonymous_variant	LOW	rs332982581
ENSSSCG00000004658	FBN1	0.0425598	1	137260727	C	T	synonymous_variant	LOW	rs331787520
ENSSSCG00000004658	FBN1	0.0425598	1	137262622	T	C	synonymous_variant	LOW	rs322115140
ENSSSCG00000004658	FBN1	0.0425598	1	137270125	T	C	synonymous_variant	LOW	rs327243019
ENSSSCG00000004992	FSCB	0.0446844	1	194529533	G	C	missense_variant	MODERATE	rs331812153
ENSSSCG00000005030	NID2	0.0309928	1	201974454	A	G	synonymous_variant	LOW	rs80868279
ENSSSCG00000005030	NID2	0.0309928	1	201975483	T	C	synonymous_variant	LOW	rs81001390
ENSSSCG00000005030	NID2	0.0309928	1	201976108	C	T	synonymous_variant	LOW	rs80783471
ENSSSCG00000005030	NID2	0.0309928	1	201979856	G	A	synonymous_variant	LOW	rs322717470
ENSSSCG00000005030	NID2	0.0309928	1	201979961	T	C	synonymous_variant	LOW	rs80942549
ENSSSCG00000005221		0.0263851	1	243198188	A	T	5_prime_UTR_premature_start_codon_gain_variant/5_prime_UTR_variant	LOW/MODIFIER
ENSSSCG00000005221		0.0263851	1	243198189	G	T	5_prime_UTR_premature_start_codon_gain_variant/5_prime_UTR_variant	LOW/MODIFIER
ENSSSCG00000005221		0.0263851	1	243200067	C	T	synonymous_variant	LOW	rs332518867
ENSSSCG00000005240	DOCK8	0.0389594	1	247530844	C	T	synonymous_variant	LOW	rs325487745
ENSSSCG00000005240	DOCK8	0.0389594	1	247539995	A	G	synonymous_variant	LOW	rs323954448
ENSSSCG00000005240	DOCK8	0.0389594	1	247540058	C	T	synonymous_variant	LOW	rs336079163
ENSSSCG00000005240	DOCK8	0.0389594	1	247551986	C	T	synonymous_variant	LOW	rs322383541
ENSSSCG00000005240	DOCK8	0.0389594	1	247552088	T	C	synonymous_variant	LOW	rs330235035
ENSSSCG00000005240	DOCK8	0.0389594	1	247559493	C	T	synonymous_variant	LOW	rs343457328
ENSSSCG00000005240	DOCK8	0.0389594	1	247562602	C	T	synonymous_variant	LOW	rs344312167
ENSSSCG00000005240	DOCK8	0.0389594	1	247570907	G	A	synonymous_variant	LOW	rs342483598
ENSSSCG00000005240	DOCK8	0.0389594	1	247596837	G	A	synonymous_variant	LOW	rs335680137
ENSSSCG00000005240	DOCK8	0.0389594	1	247598219	C	T	missense_variant	MODERATE	rs328769848
ENSSSCG00000005240	DOCK8	0.0389594	1	247598229	C	T	synonymous_variant	LOW	rs339045435
ENSSSCG00000005240	DOCK8	0.0389594	1	247635009	G	A	synonymous_variant	LOW	rs345027390
ENSSSCG00000005240	DOCK8	0.0389594	1	247642194	G	A	synonymous_variant	LOW	rs327421462
ENSSSCG00000005240	DOCK8	0.0389594	1	247657042	A	G	synonymous_variant	LOW	rs339127200
ENSSSCG00000005240	DOCK8	0.0389594	1	247657064	G	T	synonymous_variant	LOW	rs343400680
ENSSSCG00000005320	RGP1	0.0475397	1	264193961	T	C	synonymous_variant	LOW	rs325265994
ENSSSCG00000005320	RGP1	0.0475397	1	264195414	C	T	synonymous_variant	LOW	rs345045292
ENSSSCG00000005320	RGP1	0.0475397	1	264197778	C	G	3_prime_UTR_variant	MODIFIER	rs329121579
ENSSSCG00000005320	RGP1	0.0475397	1	264197951	G	A	3_prime_UTR_variant	MODIFIER	rs712995462
ENSSSCG00000005320	RGP1	0.0475397	1	264197952	G	A	3_prime_UTR_variant	MODIFIER	rs330245635
ENSSSCG00000005320	RGP1	0.0475397	1	264198063	A	G	3_prime_UTR_variant	MODIFIER	rs80795535
ENSSSCG00000005320	RGP1	0.0475397	1	264199193	GT	G	3_prime_UTR_variant	MODIFIER	rs691894887
ENSSSCG00000005467	HSDL2	0.0381889	1	283908788	A	C	5_prime_UTR_variant	MODIFIER	rs340700337
ENSSSCG00000005467	HSDL2	0.0381889	1	283908829	C	G	5_prime_UTR_premature_start_codon_gain_variant/5_prime_UTR_variant	LOW/MODIFIER	rs334308196
ENSSSCG00000005467	HSDL2	0.0381889	1	283908837	C	T	5_prime_UTR_variant	MODIFIER	rs341123067
ENSSSCG00000005467	HSDL2	0.0381889	1	283916158	T	C	synonymous_variant	LOW	rs80875271
ENSSSCG00000005467	HSDL2	0.0381889	1	283964314	T	C	missense_variant	MODERATE	rs345546641
ENSSSCG00000005467	HSDL2	0.0381889	1	283964324	G	A	synonymous_variant	LOW	rs80906015
ENSSSCG00000005467	HSDL2	0.0381889	1	283964333	A	G	synonymous_variant	LOW	rs80969836
ENSSSCG00000005467	HSDL2	0.0381889	1	283975762	A	G	3_prime_UTR_variant	MODIFIER	rs318540821
ENSSSCG00000005467	HSDL2	0.0381889	1	283975765	G	A	3_prime_UTR_variant	MODIFIER	rs329808409
ENSSSCG00000005467	HSDL2	0.0381889	1	283975923	C	A	3_prime_UTR_variant	MODIFIER	rs340432100
ENSSSCG00000005467	HSDL2	0.0381889	1	283976426	C	T	3_prime_UTR_variant	MODIFIER	rs322762049
ENSSSCG00000005467	HSDL2	0.0381889	1	283976559	T	C	3_prime_UTR_variant	MODIFIER	rs334324456
ENSSSCG00000005485	AMBP	0.0135749	1	285711174	G	A	3_prime_UTR_variant/non_coding_exon_variant	MODIFIER/MODIFIER	rs55618062
ENSSSCG00000005485	AMBP	0.0135749	1	285711209	G	A	3_prime_UTR_variant/non_coding_exon_variant	MODIFIER/MODIFIER	rs320712219
ENSSSCG00000005485	AMBP	0.0135749	1	285711254	A	G	3_prime_UTR_variant/non_coding_exon_variant	MODIFIER/MODIFIER	rs80876765
ENSSSCG00000005485	AMBP	0.0135749	1	285712395	G	A	synonymous_variant/3_prime_UTR_variant/non_coding_exon_variant	LOW/MODIFIER/MODIFIER	rs329962181
ENSSSCG00000005485	AMBP	0.0135749	1	285712446	C	T	synonymous_variant/3_prime_UTR_variant/non_coding_exon_variant	LOW/MODIFIER/MODIFIER	rs340967524
ENSSSCG00000005485	AMBP	0.0135749	1	285720854	T	G	synonymous_variant/non_coding_exon_variant	LOW/MODIFIER	rs80926892
ENSSSCG00000005485	AMBP	0.0135749	1	285723939	T	A	missense_variant/non_coding_exon_variant	MODERATE/MODIFIER	rs704026581
ENSSSCG00000005498	PAPPA	0.0363852	1	287965095	C	T	synonymous_variant	LOW	rs342986627
ENSSSCG00000005498	PAPPA	0.0363852	1	288087169	A	G	synonymous_variant	LOW	rs344289182
ENSSSCG00000005498	PAPPA	0.0363852	1	288087196	G	A	synonymous_variant	LOW	rs324366013
ENSSSCG00000005593	OLFML2A	0.00121233	1	299409517	T	C	synonymous_variant	LOW
ENSSSCG00000005593	OLFML2A	0.00121233	1	299417928	T	C	synonymous_variant	LOW	rs80937618
ENSSSCG00000005593	OLFML2A	0.00121233	1	299419765	G	A	synonymous_variant	LOW	rs339402415
ENSSSCG00000005593	OLFML2A	0.00121233	1	299422436	G	A	synonymous_variant	LOW	rs321257479
ENSSSCG00000005593	OLFML2A	0.00121233	1	299423725	T	C	synonymous_variant	LOW	rs328756565
ENSSSCG00000005593	OLFML2A	0.00121233	1	299423755	T	C	synonymous_variant	LOW	rs324134842
ENSSSCG00000005593	OLFML2A	0.00121233	1	299425173	T	C	synonymous_variant	LOW	rs328769428
ENSSSCG00000005593	OLFML2A	0.00121233	1	299425218	G	C	synonymous_variant	LOW	rs338285316
ENSSSCG00000005593	OLFML2A	0.00121233	1	299425844	C	G	3_prime_UTR_variant	MODIFIER	rs340382809
ENSSSCG00000005593	OLFML2A	0.00121233	1	299426087	G	T	3_prime_UTR_variant	MODIFIER	rs323184697
ENSSSCG00000005593	OLFML2A	0.00121233	1	299426410	T	C	3_prime_UTR_variant	MODIFIER	rs333679901
ENSSSCG00000005593	OLFML2A	0.00121233	1	299426588	G	A	3_prime_UTR_variant	MODIFIER	rs328699081
ENSSSCG00000005593	OLFML2A	0.00121233	1	299426611	A	G	3_prime_UTR_variant	MODIFIER	rs343532861
ENSSSCG00000005593	OLFML2A	0.00121233	1	299426645	T	C	3_prime_UTR_variant	MODIFIER	rs338085485
ENSSSCG00000005593	OLFML2A	0.00121233	1	299426754	A	C	3_prime_UTR_variant	MODIFIER	rs320039998
ENSSSCG00000005593	OLFML2A	0.00121233	1	299427005	C	T	3_prime_UTR_variant	MODIFIER	rs80864502
ENSSSCG00000005593	OLFML2A	0.00121233	1	299427670	G	A	3_prime_UTR_variant	MODIFIER	rs323332829
ENSSSCG00000005593	OLFML2A	0.00121233	1	299427796	G	A	3_prime_UTR_variant	MODIFIER	rs80887426
ENSSSCG00000005593	OLFML2A	0.00121233	1	299427836	T	G	3_prime_UTR_variant	MODIFIER	rs80988836
ENSSSCG00000005593	OLFML2A	0.00121233	1	299428022	G	A	3_prime_UTR_variant	MODIFIER	rs336949714
ENSSSCG00000005593	OLFML2A	0.00121233	1	299428046	T	C	3_prime_UTR_variant	MODIFIER	rs321121777
ENSSSCG00000005593	OLFML2A	0.00121233	1	299428101	T	C	3_prime_UTR_variant	MODIFIER	rs318962734
ENSSSCG00000005593	OLFML2A	0.00121233	1	299428125	G	T	3_prime_UTR_variant	MODIFIER	rs80982256
ENSSSCG00000005593	OLFML2A	0.00121233	1	299428162	A	G	3_prime_UTR_variant	MODIFIER	rs340336058
ENSSSCG00000005593	OLFML2A	0.00121233	1	299428284	A	G	3_prime_UTR_variant	MODIFIER	rs319619990
ENSSSCG00000005593	OLFML2A	0.00121233	1	299428723	A	G	3_prime_UTR_variant	MODIFIER	rs325991184
ENSSSCG00000005593	OLFML2A	0.00121233	1	299428760	T	G	3_prime_UTR_variant	MODIFIER	rs346218907
ENSSSCG00000005608	ANGPTL2	0.0107105	1	301560419	G	A	synonymous_variant	LOW	rs81352565
ENSSSCG00000005608	ANGPTL2	0.0107105	1	301587332	G	A	5_prime_UTR_premature_start_codon_gain_variant/5_prime_UTR_variant	LOW/MODIFIER	rs323356226
ENSSSCG00000005625	ENG	0.0193781	1	302236933	T	C	missense_variant	MODERATE	rs336158950
ENSSSCG00000005625	ENG	0.0193781	1	302245711	T	C	synonymous_variant	LOW	rs339548987
ENSSSCG00000005625	ENG	0.0193781	1	302256939	G	A	synonymous_variant	LOW	rs325817579
ENSSSCG00000005625	ENG	0.0193781	1	302256963	C	A	synonymous_variant	LOW	rs320731893
ENSSSCG00000005625	ENG	0.0193781	1	302265756	C	T	missense_variant	MODERATE	rs344717109
ENSSSCG00000005625	ENG	0.0193781	1	302265787	T	G	5_prime_UTR_variant	MODIFIER	rs327665491
ENSSSCG00000005625	ENG	0.0193781	1	302266068	TGGGG	TGGGGG	5_prime_UTR_variant	MODIFIER
ENSSSCG00000005710	LAMC3	0.0214825	1	304979534	T	C	synonymous_variant	LOW	rs345488012
ENSSSCG00000005710	LAMC3	0.0214825	1	304995478	C	G	synonymous_variant	LOW	rs344382554
ENSSSCG00000005710	LAMC3	0.0214825	1	304998769	C	T	synonymous_variant	LOW	rs80827525
ENSSSCG00000005710	LAMC3	0.0214825	1	305000383	G	A	missense_variant	MODERATE	rs80977280
ENSSSCG00000005710	LAMC3	0.0214825	1	305000454	G	A	synonymous_variant	LOW	rs328422337
ENSSSCG00000005710	LAMC3	0.0214825	1	305003181	T	C	synonymous_variant	LOW	rs318595268
ENSSSCG00000005710	LAMC3	0.0214825	1	305004664	G	A	synonymous_variant	LOW	rs341793153
ENSSSCG00000005710	LAMC3	0.0214825	1	305011419	C	T	missense_variant	MODERATE	rs319110945
ENSSSCG00000005710	LAMC3	0.0214825	1	305011471	C	T	synonymous_variant	LOW	rs694220910
ENSSSCG00000005710	LAMC3	0.0214825	1	305011483	A	G	synonymous_variant	LOW	rs322643055
ENSSSCG00000005710	LAMC3	0.0214825	1	305014048	A	G	synonymous_variant	LOW	rs341500341
ENSSSCG00000005710	LAMC3	0.0214825	1	305014105	G	A	synonymous_variant	LOW	rs325891465
ENSSSCG00000005710	LAMC3	0.0214825	1	305014115	C	T	missense_variant	MODERATE	rs337921673
ENSSSCG00000005710	LAMC3	0.0214825	1	305018297	A	G	synonymous_variant	LOW	rs327211912
ENSSSCG00000005710	LAMC3	0.0214825	1	305018303	C	A	synonymous_variant	LOW	rs339143881
ENSSSCG00000005710	LAMC3	0.0214825	1	305018345	G	C	synonymous_variant	LOW	rs331294362
ENSSSCG00000005710	LAMC3	0.0214825	1	305018366	T	C	synonymous_variant	LOW	rs336660069
ENSSSCG00000005710	LAMC3	0.0214825	1	305018381	G	A	synonymous_variant	LOW	rs319300879
ENSSSCG00000005710	LAMC3	0.0214825	1	305018437	T	C	missense_variant	MODERATE	rs330141051
ENSSSCG00000005710	LAMC3	0.0214825	1	305021000	C	T	missense_variant	MODERATE	rs329079301
ENSSSCG00000005710	LAMC3	0.0214825	1	305021014	A	G	missense_variant	MODERATE	rs344800677
ENSSSCG00000005710	LAMC3	0.0214825	1	305021043	C	G	synonymous_variant	LOW	rs320591661
ENSSSCG00000005710	LAMC3	0.0214825	1	305021054	C	T	missense_variant	MODERATE	rs330054814
ENSSSCG00000005710	LAMC3	0.0214825	1	305076328	T	C	synonymous_variant	LOW	rs318518318
ENSSSCG00000005710	LAMC3	0.0214825	1	305077907	G	A	missense_variant	MODERATE	rs329525097
ENSSSCG00000005710	LAMC3	0.0214825	1	305080881	A	G	synonymous_variant	LOW	rs335627002
ENSSSCG00000005710	LAMC3	0.0214825	1	305080896	T	G	synonymous_variant	LOW	rs341211248
ENSSSCG00000005710	LAMC3	0.0214825	1	305080930	A	G	missense_variant	MODERATE	rs322695888
ENSSSCG00000005710	LAMC3	0.0214825	1	305084377	G	A	missense_variant	MODERATE	rs326310420
ENSSSCG00000005710	LAMC3	0.0214825	1	305084425	G	C	missense_variant	MODERATE	rs713188847
ENSSSCG00000005710	LAMC3	0.0214825	1	305084426	C	T	missense_variant	MODERATE	rs698114000
ENSSSCG00000005710	LAMC3	0.0214825	1	305084474	G	A	missense_variant	MODERATE	rs344919094
ENSSSCG00000005710	LAMC3	0.0214825	1	305086879	A	G	missense_variant	MODERATE	rs320267949
ENSSSCG00000005710	LAMC3	0.0214825	1	305086968	G	T	missense_variant	MODERATE	rs339211195
ENSSSCG00000005710	LAMC3	0.0214825	1	305092312	A	G	missense_variant	MODERATE	rs342791414
ENSSSCG00000005710	LAMC3	0.0214825	1	305092352	C	T	synonymous_variant	LOW	rs335988528
ENSSSCG00000005710	LAMC3	0.0214825	1	305093411	A	G	synonymous_variant	LOW	rs321202786
ENSSSCG00000005710	LAMC3	0.0214825	1	305093495	T	C	synonymous_variant	LOW	rs80978374
ENSSSCG00000005710	LAMC3	0.0214825	1	305093693	C	T	missense_variant	MODERATE	rs323509878
ENSSSCG00000005710	LAMC3	0.0214825	1	305096844	A	G	missense_variant	MODERATE	rs334750611
ENSSSCG00000005710	LAMC3	0.0214825	1	305096858	C	T	synonymous_variant	LOW	rs345712755
ENSSSCG00000005710	LAMC3	0.0214825	1	305096903	G	A	synonymous_variant	LOW	rs80963724
ENSSSCG00000005710	LAMC3	0.0214825	1	305097092	A	G	3_prime_UTR_variant	MODIFIER	rs329901818
ENSSSCG00000005710	LAMC3	0.0214825	1	305097196	T	C	3_prime_UTR_variant	MODIFIER	rs324025180
ENSSSCG00000005710	LAMC3	0.0214825	1	305097234	A	AT	3_prime_UTR_variant	MODIFIER	rs709363072
ENSSSCG00000005710	LAMC3	0.0214825	1	305097266	G	A	3_prime_UTR_variant	MODIFIER	rs324603232
ENSSSCG00000005710	LAMC3	0.0214825	1	305097382	C	G	3_prime_UTR_variant	MODIFIER	rs321782828
ENSSSCG00000005710	LAMC3	0.0214825	1	305097399	A	G	3_prime_UTR_variant	MODIFIER	rs334411077
ENSSSCG00000005710	LAMC3	0.0214825	1	305097417	G	A	3_prime_UTR_variant	MODIFIER	rs326207004
ENSSSCG00000005710	LAMC3	0.0214825	1	305097483	T	C	3_prime_UTR_variant	MODIFIER	rs332396203
ENSSSCG00000005710	LAMC3	0.0214825	1	305097488	G	A	3_prime_UTR_variant	MODIFIER	rs343480913
ENSSSCG00000005710	LAMC3	0.0214825	1	305097507	C	T	3_prime_UTR_variant	MODIFIER	rs338606067
ENSSSCG00000005710	LAMC3	0.0214825	1	305097512	T	G	3_prime_UTR_variant	MODIFIER	rs326536840
ENSSSCG00000005710	LAMC3	0.0214825	1	305097689	T	C	3_prime_UTR_variant	MODIFIER	rs322085728
ENSSSCG00000005710	LAMC3	0.0214825	1	305097700	T	G	3_prime_UTR_variant	MODIFIER	rs335050599
ENSSSCG00000005710	LAMC3	0.0214825	1	305097733	C	T	3_prime_UTR_variant	MODIFIER	rs322724820
ENSSSCG00000005710	LAMC3	0.0214825	1	305097785	G	C	3_prime_UTR_variant	MODIFIER	rs345424810
ENSSSCG00000005710	LAMC3	0.0214825	1	305097813	A	G	3_prime_UTR_variant	MODIFIER	rs344352214
ENSSSCG00000005710	LAMC3	0.0214825	1	305097977	G	A	3_prime_UTR_variant	MODIFIER	rs320390797
ENSSSCG00000005710	LAMC3	0.0214825	1	305098003	T	C	3_prime_UTR_variant	MODIFIER	rs326561443
ENSSSCG00000005710	LAMC3	0.0214825	1	305098203	G	A	3_prime_UTR_variant	MODIFIER	rs330931644
ENSSSCG00000005710	LAMC3	0.0214825	1	305098310	T	C	3_prime_UTR_variant	MODIFIER	rs342791745
ENSSSCG00000006083	LAPTM4B	0.00964869	4	41977571	G	A	3_prime_UTR_variant	MODIFIER	rs332438380
ENSSSCG00000006126	DECR1	0.0390289	4	51208196	C	T	3_prime_UTR_variant	MODIFIER	rs332235354
ENSSSCG00000006126	DECR1	0.0390289	4	51208280	G	C	3_prime_UTR_variant	MODIFIER	rs337193774
ENSSSCG00000006126	DECR1	0.0390289	4	51209250	A	G	synonymous_variant	LOW	rs330061502
ENSSSCG00000006282		0.0477229	4	88564910	A	C	missense_variant	MODERATE
ENSSSCG00000006359	ADAMTS4	0.0187695	4	97122262	A	G	missense_variant	MODERATE	rs324039795
ENSSSCG00000006392	IGSF8	0.0327786	4	98338476	C	T	synonymous_variant	LOW	rs338943867
ENSSSCG00000006392	IGSF8	0.0327786	4	98338532	C	T	synonymous_variant	LOW	rs320317884
ENSSSCG00000006392	IGSF8	0.0327786	4	98338616	C	T	synonymous_variant	LOW	rs329758980
ENSSSCG00000006392	IGSF8	0.0327786	4	98338698	T	G	missense_variant	MODERATE	rs340218027
ENSSSCG00000006392	IGSF8	0.0327786	4	98339977	T	C	synonymous_variant	LOW	rs331804485
ENSSSCG00000006392	IGSF8	0.0327786	4	98340004	G	T	synonymous_variant	LOW	rs344039565
ENSSSCG00000006392	IGSF8	0.0327786	4	98340025	A	C	synonymous_variant	LOW	rs319678476
ENSSSCG00000006392	IGSF8	0.0327786	4	98340064	C	T	synonymous_variant	LOW	rs329094955
ENSSSCG00000006392	IGSF8	0.0327786	4	98340082	G	A	synonymous_variant	LOW	rs342177176
ENSSSCG00000006392	IGSF8	0.0327786	4	98340100	C	T	synonymous_variant	LOW	rs324302316
ENSSSCG00000006392	IGSF8	0.0327786	4	98340178	C	T	synonymous_variant	LOW	rs333784660
ENSSSCG00000006392	IGSF8	0.0327786	4	98341622	C	T	synonymous_variant	LOW	rs80982611
ENSSSCG00000006392	IGSF8	0.0327786	4	98342218	C	T	synonymous_variant	LOW	rs345204547
ENSSSCG00000006392	IGSF8	0.0327786	4	98342233	G	T	synonymous_variant	LOW	rs327159504
ENSSSCG00000006392	IGSF8	0.0327786	4	98342242	T	G	synonymous_variant	LOW	rs338888951
ENSSSCG00000006392	IGSF8	0.0327786	4	98342284	C	T	synonymous_variant	LOW	rs80844764
ENSSSCG00000006392	IGSF8	0.0327786	4	98342522	T	C	3_prime_UTR_variant	MODIFIER	rs320442323
ENSSSCG00000006392	IGSF8	0.0327786	4	98342584	C	T	3_prime_UTR_variant	MODIFIER	rs330037061
ENSSSCG00000006395	TAGLN2	0.00556215	4	98615730	C	T	3_prime_UTR_variant	MODIFIER	rs345891070
ENSSSCG00000006395	TAGLN2	0.00556215	4	98615783	A	G	3_prime_UTR_variant	MODIFIER	rs325645543
ENSSSCG00000006395	TAGLN2	0.00556215	4	98615811	CT	C	3_prime_UTR_variant	MODIFIER	rs696430769
ENSSSCG00000006395	TAGLN2	0.00556215	4	98615977	G	A	3_prime_UTR_variant	MODIFIER	rs335786510
ENSSSCG00000006395	TAGLN2	0.00556215	4	98615982	A	G	3_prime_UTR_variant	MODIFIER	rs321639294
ENSSSCG00000006395	TAGLN2	0.00556215	4	98616034	C	T	3_prime_UTR_variant	MODIFIER	rs55618761
ENSSSCG00000006395	TAGLN2	0.00556215	4	98616053	C	G	3_prime_UTR_variant	MODIFIER	rs318343436
ENSSSCG00000006395	TAGLN2	0.00556215	4	98616295	G	A	3_prime_UTR_variant	MODIFIER	rs331256232
ENSSSCG00000006395	TAGLN2	0.00556215	4	98616364	G	A	synonymous_variant	LOW	rs340442799
ENSSSCG00000006395	TAGLN2	0.00556215	4	98617425	A	G	synonymous_variant	LOW	rs81215324
ENSSSCG00000006395	TAGLN2	0.00556215	4	98617440	A	G	synonymous_variant	LOW	rs55619254
ENSSSCG00000006395	TAGLN2	0.00556215	4	98617446	C	T	synonymous_variant	LOW	rs81215322
ENSSSCG00000006395	TAGLN2	0.00556215	4	98617530	C	T	synonymous_variant	LOW	rs81215321
ENSSSCG00000006395	TAGLN2	0.00556215	4	98618033	G	A	synonymous_variant	LOW	rs81215320
ENSSSCG00000006453	KIRREL	0.0466703	4	100515443	C	T	3_prime_UTR_variant	MODIFIER	rs341676726
ENSSSCG00000006453	KIRREL	0.0466703	4	100515603	A	G	3_prime_UTR_variant	MODIFIER	rs333275360
ENSSSCG00000006530	EFNA1	0.022696	4	103449346	A	G	3_prime_UTR_variant	MODIFIER	rs80974338
ENSSSCG00000006530	EFNA1	0.022696	4	103449624	A	G	3_prime_UTR_variant	MODIFIER	rs346149774
ENSSSCG00000006624	SELENBP1	0.0388812	4	107089604	A	G	missense_variant	MODERATE	rs55619246
ENSSSCG00000006624	SELENBP1	0.0388812	4	107092099	C	T	synonymous_variant	LOW	rs80862681
ENSSSCG00000006799	LRIF1	0.0363852	4	119658195	G	C	3_prime_UTR_variant	MODIFIER	rs337230288
ENSSSCG00000006799	LRIF1	0.0363852	4	119658521	T	A	3_prime_UTR_variant	MODIFIER	rs339223567
ENSSSCG00000006842		0.00383477	4	121691854	C	T	synonymous_variant	LOW	rs341701646
ENSSSCG00000006842		0.00383477	4	121692326	A	G	missense_variant	MODERATE	rs326187056
ENSSSCG00000006842		0.00383477	4	121692519	C	A	missense_variant	MODERATE	rs344396927
ENSSSCG00000006842		0.00383477	4	121692729	T	C	missense_variant	MODERATE	rs318712622
ENSSSCG00000006842		0.00383477	4	121698532	C	T	missense_variant	MODERATE	rs331015709
ENSSSCG00000006842		0.00383477	4	121707260	C	T	missense_variant	MODERATE	rs81243562
ENSSSCG00000006842		0.00383477	4	121707268	A	C	synonymous_variant	LOW	rs345846673
ENSSSCG00000006842		0.00383477	4	121707286	G	A	synonymous_variant	LOW	rs325564486
ENSSSCG00000006842		0.00383477	4	121707303	A	G	missense_variant	MODERATE	rs326595576
ENSSSCG00000006842		0.00383477	4	121707330	C	T	missense_variant	MODERATE	rs321582745
ENSSSCG00000006842		0.00383477	4	121713946	C	T	missense_variant	MODERATE	rs318980881
ENSSSCG00000006842		0.00383477	4	121713982	G	A	missense_variant	MODERATE	rs320017147
ENSSSCG00000006842		0.00383477	4	121721197	A	G,T	missense_variant	MODERATE	rs319544425
ENSSSCG00000006842		0.00383477	4	121723798	C	G	missense_variant	MODERATE	rs330417455
ENSSSCG00000006887	CNN3	0.0455816	4	134247956	G	T	synonymous_variant	LOW	rs81211208
ENSSSCG00000006887	CNN3	0.0455816	4	134250029	T	G	synonymous_variant	LOW	rs55618255
ENSSSCG00000006887	CNN3	0.0455816	4	134252015	T	C	synonymous_variant	LOW	rs55618254
ENSSSCG00000006887	CNN3	0.0455816	4	134269045	G	C	5_prime_UTR_variant	MODIFIER	rs706313642
ENSSSCG00000006887	CNN3	0.0455816	4	134269047	C	G	5_prime_UTR_variant	MODIFIER	rs690415599
ENSSSCG00000006887	CNN3	0.0455816	4	134269083	G	A	5_prime_UTR_variant	MODIFIER
ENSSSCG00000006887	CNN3	0.0455816	4	134269158	T	C	5_prime_UTR_variant	MODIFIER	rs339097923
ENSSSCG00000006911		0.0105989	4	136728574	C	T	non_coding_exon_variant	MODIFIER	rs329007790
ENSSSCG00000006911		0.0105989	4	136793738	T	C	non_coding_exon_variant	MODIFIER	rs335545206
ENSSSCG00000006911		0.0105989	4	136798330	C	G	non_coding_exon_variant	MODIFIER	rs80981812
ENSSSCG00000006911		0.0105989	4	136798351	A	G	non_coding_exon_variant	MODIFIER	rs80826148
ENSSSCG00000006911		0.0105989	4	136798354	C	T	non_coding_exon_variant	MODIFIER	rs80986419
ENSSSCG00000006911		0.0105989	4	136807785	A	G	non_coding_exon_variant	MODIFIER	rs328710870
ENSSSCG00000006911		0.0105989	4	136807818	C	T	non_coding_exon_variant	MODIFIER	rs342602184
ENSSSCG00000006911		0.0105989	4	136816800	G	A	non_coding_exon_variant	MODIFIER	rs321695713
ENSSSCG00000006911		0.0105989	4	136820313	C	T	synonymous_variant/non_coding_exon_variant	LOW/MODIFIER	rs330913834
ENSSSCG00000006911		0.0105989	4	136890749	C	T	3_prime_UTR_variant/non_coding_exon_variant	MODIFIER/MODIFIER	rs80811318
ENSSSCG00000006911		0.0105989	4	136890780	T	C	3_prime_UTR_variant/non_coding_exon_variant	MODIFIER/MODIFIER	rs324594094
ENSSSCG00000006911		0.0105989	4	136890785	T	C	3_prime_UTR_variant/non_coding_exon_variant	MODIFIER/MODIFIER	rs332374349
ENSSSCG00000006911		0.0105989	4	136890925	C	T	non_coding_exon_variant	MODIFIER	rs343352768
ENSSSCG00000006911		0.0105989	4	136891091	A	G	non_coding_exon_variant	MODIFIER	rs80844354
ENSSSCG00000006911		0.0105989	4	136891106	C	T	non_coding_exon_variant	MODIFIER	rs338120456
ENSSSCG00000006911		0.0105989	4	136891251	C	T	non_coding_exon_variant	MODIFIER	rs320714299
ENSSSCG00000006911		0.0105989	4	136891631	TGG	TG	non_coding_exon_variant	MODIFIER
ENSSSCG00000006911		0.0105989	4	136891684	G	A	non_coding_exon_variant	MODIFIER	rs80863906
ENSSSCG00000006925		0.0475397	4	139723210	A	T	missense_variant	MODERATE	rs333152047
ENSSSCG00000006955	GSDMD	0.0136321	4	1054911	T	C	synonymous_variant	LOW	rs81381117
ENSSSCG00000007056	PLCB1	0.0475397	17	19798194	G	A	synonymous_variant	LOW	rs321459092
ENSSSCG00000007056	PLCB1	0.0475397	17	19805183	C	T	synonymous_variant	LOW	rs343282162
ENSSSCG00000007056	PLCB1	0.0475397	17	19809166	G	A	synonymous_variant	LOW	rs339711121
ENSSSCG00000007056	PLCB1	0.0475397	17	19812463	C	T	synonymous_variant	LOW	rs331162912
ENSSSCG00000007063	ANKEF1	0.0359581	17	21433683	A	G	missense_variant	MODERATE	rs329863562
ENSSSCG00000007063	ANKEF1	0.0359581	17	21452932	C	T	synonymous_variant	LOW	rs324572511
ENSSSCG00000007145	ADAM33	0.0296949	17	36350727	C	T,A	synonymous_variant/missense_variant	LOW/MODERATE	rs332046038
ENSSSCG00000007145	ADAM33	0.0296949	17	36353347	G	A	missense_variant	MODERATE	rs340455404
ENSSSCG00000007145	ADAM33	0.0296949	17	36356072	T	G	missense_variant	MODERATE	rs322280282
ENSSSCG00000007145	ADAM33	0.0296949	17	36358498	G	A	missense_variant	MODERATE	rs333578649
ENSSSCG00000007145	ADAM33	0.0296949	17	36358508	A	G	missense_variant	MODERATE	rs340863229
ENSSSCG00000007145	ADAM33	0.0296949	17	36358533	C	G	synonymous_variant	LOW	rs324334945
ENSSSCG00000007145	ADAM33	0.0296949	17	36359568	A	G	synonymous_variant	LOW	rs81346304
ENSSSCG00000007145	ADAM33	0.0296949	17	36359765	T	C	synonymous_variant	LOW	rs323929087
ENSSSCG00000007145	ADAM33	0.0296949	17	36360469	G	A	missense_variant	MODERATE	rs693378815
ENSSSCG00000007145	ADAM33	0.0296949	17	36361025	C	T	synonymous_variant	LOW	rs344146198
ENSSSCG00000007145	ADAM33	0.0296949	17	36361028	T	C	synonymous_variant	LOW	rs323630920
ENSSSCG00000007145	ADAM33	0.0296949	17	36361316	C	T	synonymous_variant	LOW	rs325397702
ENSSSCG00000007145	ADAM33	0.0296949	17	36361369	A	G	missense_variant	MODERATE	rs338561927
ENSSSCG00000007145	ADAM33	0.0296949	17	36361629	G	A	synonymous_variant	LOW	rs331150185
ENSSSCG00000007145	ADAM33	0.0296949	17	36361825	A	T	missense_variant	MODERATE	rs331932189
ENSSSCG00000007145	ADAM33	0.0296949	17	36361832	A	G	missense_variant	MODERATE	rs341156499
ENSSSCG00000007145	ADAM33	0.0296949	17	36362270	G	C	missense_variant	MODERATE	rs324719743
ENSSSCG00000007145	ADAM33	0.0296949	17	36364151	T	C	missense_variant	MODERATE	rs81346303
ENSSSCG00000007145	ADAM33	0.0296949	17	36364152	G	A	missense_variant	MODERATE	rs81346302
ENSSSCG00000007286	ACSS2	0.00660624	17	43497640	T	C	synonymous_variant	LOW	rs322017426
ENSSSCG00000007286	ACSS2	0.00660624	17	43503647	T	C	synonymous_variant	LOW	rs333202974
ENSSSCG00000007286	ACSS2	0.00660624	17	43504075	G	C	missense_variant	MODERATE	rs321460487
ENSSSCG00000007286	ACSS2	0.00660624	17	43505979	T	C	synonymous_variant	LOW	rs80850664
ENSSSCG00000007286	ACSS2	0.00660624	17	43510120	T	C	3_prime_UTR_variant	MODIFIER	rs329683952
ENSSSCG00000007286	ACSS2	0.00660624	17	43511147	T	C	3_prime_UTR_variant	MODIFIER	rs342734787
ENSSSCG00000007286	ACSS2	0.00660624	17	43512570	C	T	3_prime_UTR_variant	MODIFIER	rs327761145
ENSSSCG00000007431	CTSA	0.0270922	17	53732906	C	T	synonymous_variant	LOW	rs81001130
ENSSSCG00000007435		0.0263851	17	53738633	G	T	missense_variant	MODERATE	rs80872017
ENSSSCG00000007435		0.0263851	17	53740071	C	T	synonymous_variant	LOW	rs80789020
ENSSSCG00000007806	RABEP2	0.022696	3	18753848	C	T	3_prime_UTR_variant	MODIFIER	rs340726702
ENSSSCG00000007806	RABEP2	0.022696	3	18754078	C	T	3_prime_UTR_variant	MODIFIER	rs340413171
ENSSSCG00000007806	RABEP2	0.022696	3	18760719	A	G	synonymous_variant	LOW	rs705099956
ENSSSCG00000007806	RABEP2	0.022696	3	18760731	T	C	synonymous_variant	LOW	rs329935792
ENSSSCG00000007806	RABEP2	0.022696	3	18760740	A	G	synonymous_variant	LOW	rs705763327
ENSSSCG00000007806	RABEP2	0.022696	3	18760763	C	T	missense_variant	MODERATE	rs700572570
ENSSSCG00000007806	RABEP2	0.022696	3	18764591	C	T	synonymous_variant	LOW	rs326056341
ENSSSCG00000007806	RABEP2	0.022696	3	18764645	G	A	synonymous_variant	LOW	rs695755908
ENSSSCG00000008397	EFEMP1	0.0178007	3	90180020	A	G	missense_variant	MODERATE	rs338236894
ENSSSCG00000008397	EFEMP1	0.0178007	3	90196517	C	T	3_prime_UTR_variant	MODIFIER	rs328986590
ENSSSCG00000008493	CEBPZ	0.0106995	3	109397381	T	C	3_prime_UTR_variant	MODIFIER
ENSSSCG00000008493	CEBPZ	0.0106995	3	109400064	C	T	missense_variant	MODERATE	rs329718297
ENSSSCG00000008493	CEBPZ	0.0106995	3	109411136	C	T	missense_variant	MODERATE	rs319904402
ENSSSCG00000008493	CEBPZ	0.0106995	3	109418936	T	C	synonymous_variant	LOW	rs328417589
ENSSSCG00000008493	CEBPZ	0.0106995	3	109419203	G	A	synonymous_variant	LOW	rs336620919
ENSSSCG00000008493	CEBPZ	0.0106995	3	109419721	C	T	missense_variant	MODERATE	rs319288966
ENSSSCG00000008493	CEBPZ	0.0106995	3	109419750	G	C	missense_variant	MODERATE	rs331953748
ENSSSCG00000008493	CEBPZ	0.0106995	3	109419836	T	C	synonymous_variant	LOW	rs318962038
ENSSSCG00000008493	CEBPZ	0.0106995	3	109422114	G	A	missense_variant	MODERATE	rs333416526
ENSSSCG00000008493	CEBPZ	0.0106995	3	109422180	C	A	5_prime_UTR_variant	MODIFIER	rs343725398
ENSSSCG00000008651	DCDC2C	0.0443599	3	140361906	A	G	synonymous_variant	LOW	rs343767469
ENSSSCG00000008651	DCDC2C	0.0443599	3	140364649	C	A	synonymous_variant	LOW	rs343323171
ENSSSCG00000008651	DCDC2C	0.0443599	3	140370852	C	T	synonymous_variant	LOW	rs337732741
ENSSSCG00000008651	DCDC2C	0.0443599	3	140370853	G	A	missense_variant	MODERATE	rs321329897
ENSSSCG00000008881	RAPGEF2	0.0285967	8	50626849	C	T	synonymous_variant	LOW	rs342407359
ENSSSCG00000008881	RAPGEF2	0.0285967	8	50661028	G	A	missense_variant	MODERATE	rs340527390
ENSSSCG00000008881	RAPGEF2	0.0285967	8	50682457	C	A	3_prime_UTR_variant	MODIFIER	rs330956589
ENSSSCG00000009031	EDNRA	0.0241954	8	86291817	C	T	3_prime_UTR_variant	MODIFIER	rs332454154
ENSSSCG00000009031	EDNRA	0.0241954	8	86291844	C	T	3_prime_UTR_variant	MODIFIER	rs345798927
ENSSSCG00000009031	EDNRA	0.0241954	8	86291869	T	C	3_prime_UTR_variant	MODIFIER	rs341205844
ENSSSCG00000009031	EDNRA	0.0241954	8	86292068	G	A	3_prime_UTR_variant	MODIFIER	rs325743138
ENSSSCG00000009348		0.049136	11	9429840	C	T	3_prime_UTR_variant	MODIFIER	rs80987515
ENSSSCG00000009348		0.049136	11	9429944	G	A	3_prime_UTR_variant	MODIFIER	rs322208460
ENSSSCG00000009348		0.049136	11	9429971	C	G	3_prime_UTR_variant	MODIFIER	rs333373921
ENSSSCG00000009348		0.049136	11	9430178	C	T	3_prime_UTR_variant	MODIFIER	rs326964458
ENSSSCG00000009348		0.049136	11	9430193	A	G	3_prime_UTR_variant	MODIFIER	rs335766925
ENSSSCG00000009348		0.049136	11	9430213	C	T	3_prime_UTR_variant	MODIFIER	rs80838573
ENSSSCG00000009348		0.049136	11	9430238	A	C	3_prime_UTR_variant	MODIFIER	rs326834430
ENSSSCG00000009348		0.049136	11	9430274	C	T	3_prime_UTR_variant	MODIFIER	rs337952416
ENSSSCG00000009348		0.049136	11	9430317	A	G	3_prime_UTR_variant	MODIFIER	rs321500734
ENSSSCG00000009348		0.049136	11	9430327	T	C	3_prime_UTR_variant	MODIFIER	rs326035331
ENSSSCG00000009348		0.049136	11	9430354	T	C	3_prime_UTR_variant	MODIFIER	rs337584616
ENSSSCG00000009348		0.049136	11	9430364	C	T	3_prime_UTR_variant	MODIFIER	rs320588974
ENSSSCG00000009348		0.049136	11	9430573	T	C	3_prime_UTR_variant	MODIFIER	rs339927925
ENSSSCG00000009348		0.049136	11	9430578	A	G	3_prime_UTR_variant	MODIFIER	rs318494895
ENSSSCG00000009348		0.049136	11	9430616	C	T	3_prime_UTR_variant	MODIFIER	rs329737345
ENSSSCG00000009348		0.049136	11	9430629	G	C	3_prime_UTR_variant	MODIFIER	rs340730058
ENSSSCG00000009348		0.049136	11	9430665	A	G	3_prime_UTR_variant	MODIFIER	rs324727500
ENSSSCG00000009348		0.049136	11	9430677	C	T	3_prime_UTR_variant	MODIFIER	rs332540927
ENSSSCG00000009348		0.049136	11	9430707	A	G	3_prime_UTR_variant	MODIFIER	rs342628227
ENSSSCG00000009348		0.049136	11	9430740	A	C	3_prime_UTR_variant	MODIFIER	rs323566828
ENSSSCG00000009348		0.049136	11	9430744	G	A	3_prime_UTR_variant	MODIFIER	rs335669396
ENSSSCG00000009348		0.049136	11	9430822	C	T	3_prime_UTR_variant	MODIFIER	rs334220412
ENSSSCG00000009348		0.049136	11	9430832	C	T	3_prime_UTR_variant	MODIFIER	rs326003202
ENSSSCG00000009348		0.049136	11	9431006	A	G	3_prime_UTR_variant	MODIFIER	rs80952818
ENSSSCG00000009348		0.049136	11	9431083	T	C	3_prime_UTR_variant	MODIFIER	rs80983525
ENSSSCG00000009348		0.049136	11	9431154	C	T	3_prime_UTR_variant	MODIFIER	rs342980570
ENSSSCG00000009348		0.049136	11	9431305	GTTTTT	GTTTT	3_prime_UTR_variant	MODIFIER	rs699357603
ENSSSCG00000009348		0.049136	11	9431352	A	G	3_prime_UTR_variant	MODIFIER	rs322678354
ENSSSCG00000009348		0.049136	11	9431374	A	T	3_prime_UTR_variant	MODIFIER	rs334076336
ENSSSCG00000009348		0.049136	11	9431398	G	T	3_prime_UTR_variant	MODIFIER	rs334643591
ENSSSCG00000009348		0.049136	11	9431402	G	A	3_prime_UTR_variant	MODIFIER	rs345205379
ENSSSCG00000009348		0.049136	11	9431459	T	C	3_prime_UTR_variant	MODIFIER	rs343618466
ENSSSCG00000009348		0.049136	11	9431490	GAA	GA	3_prime_UTR_variant	MODIFIER	rs709432015,rs787320820
ENSSSCG00000009348		0.049136	11	9431596	T	C	3_prime_UTR_variant	MODIFIER	rs328955356
ENSSSCG00000009348		0.049136	11	9431795	G	A	3_prime_UTR_variant	MODIFIER	rs338895096
ENSSSCG00000009348		0.049136	11	9431812	T	C	3_prime_UTR_variant	MODIFIER	rs320375251
ENSSSCG00000009348		0.049136	11	9431869	A	C	3_prime_UTR_variant	MODIFIER	rs322721017
ENSSSCG00000009348		0.049136	11	9431876	C	T	3_prime_UTR_variant	MODIFIER	rs341526377
ENSSSCG00000009348		0.049136	11	9431897	A	G	3_prime_UTR_variant	MODIFIER	rs322049449
ENSSSCG00000009348		0.049136	11	9432011	C	T	synonymous_variant	LOW	rs334532753
ENSSSCG00000009348		0.049136	11	9432721	G	A	synonymous_variant	LOW	rs702465985
ENSSSCG00000009348		0.049136	11	9432784	G	A	synonymous_variant	LOW	rs340398537
ENSSSCG00000009348		0.049136	11	9432848	ATT	AT	frameshift_variant	HIGH	rs697230628
ENSSSCG00000009348		0.049136	11	9432849	T	A	missense_variant	MODERATE
ENSSSCG00000009348		0.049136	11	9432850	T	C	synonymous_variant	LOW	rs787314533
ENSSSCG00000009348		0.049136	11	9432853	T	C	synonymous_variant	LOW	rs704679239
ENSSSCG00000009348		0.049136	11	9436378	G	T	synonymous_variant	LOW	rs321473016
ENSSSCG00000009348		0.049136	11	9436382	C	T	missense_variant	MODERATE	rs329971515
ENSSSCG00000009348		0.049136	11	9453146	T	C	synonymous_variant	LOW	rs344345096
ENSSSCG00000009348		0.049136	11	9453179	C	T	synonymous_variant	LOW	rs329529987
ENSSSCG00000009348		0.049136	11	9453188	T	C	synonymous_variant	LOW	rs343573549
ENSSSCG00000009348		0.049136	11	9454513	A	G	synonymous_variant	LOW	rs320811676
ENSSSCG00000009348		0.049136	11	9454555	A	G	synonymous_variant	LOW	rs328848381
ENSSSCG00000009348		0.049136	11	9454612	G	A	synonymous_variant	LOW	rs336019565
ENSSSCG00000009348		0.049136	11	9454621	C	G	synonymous_variant	LOW	rs320256956
ENSSSCG00000009348		0.049136	11	9454678	G	C	missense_variant	MODERATE	rs331189885
ENSSSCG00000009348		0.049136	11	9454798	A	G	synonymous_variant	LOW	rs341812167
ENSSSCG00000009348		0.049136	11	9454846	C	T	synonymous_variant	LOW	rs333521560
ENSSSCG00000009348		0.049136	11	9455524	C	T	synonymous_variant	LOW	rs326321146
ENSSSCG00000009348		0.049136	11	9467365	C	T	synonymous_variant	LOW	rs713936988
ENSSSCG00000009357	SMAD9	0.0201033	11	12650043	G	A	3_prime_UTR_variant	MODIFIER	rs319145626
ENSSSCG00000009357	SMAD9	0.0201033	11	12650189	G	A	3_prime_UTR_variant	MODIFIER	rs330537575
ENSSSCG00000009357	SMAD9	0.0201033	11	12650402	CG	C	3_prime_UTR_variant	MODIFIER	rs704007232
ENSSSCG00000009357	SMAD9	0.0201033	11	12650666	T	C	3_prime_UTR_variant	MODIFIER	rs322386700
ENSSSCG00000009357	SMAD9	0.0201033	11	12650979	T	C	3_prime_UTR_variant	MODIFIER	rs336251769
ENSSSCG00000009357	SMAD9	0.0201033	11	12651267	A	T	3_prime_UTR_variant	MODIFIER	rs338752159
ENSSSCG00000009357	SMAD9	0.0201033	11	12651315	C	T	3_prime_UTR_variant	MODIFIER	rs321172177
ENSSSCG00000009357	SMAD9	0.0201033	11	12651739	T	C	3_prime_UTR_variant	MODIFIER	rs344707686
ENSSSCG00000009357	SMAD9	0.0201033	11	12651953	A	G	3_prime_UTR_variant	MODIFIER	rs333566055
ENSSSCG00000009357	SMAD9	0.0201033	11	12652066	T	C	3_prime_UTR_variant	MODIFIER	rs340133367
ENSSSCG00000009357	SMAD9	0.0201033	11	12652112	G	A	3_prime_UTR_variant	MODIFIER	rs325009648
ENSSSCG00000009357	SMAD9	0.0201033	11	12652130	A	G	3_prime_UTR_variant	MODIFIER	rs344436231
ENSSSCG00000009357	SMAD9	0.0201033	11	12652209	G	T	3_prime_UTR_variant	MODIFIER	rs342806403
ENSSSCG00000009357	SMAD9	0.0201033	11	12652218	T	C	3_prime_UTR_variant	MODIFIER	rs337321379
ENSSSCG00000009357	SMAD9	0.0201033	11	12652389	G	A	3_prime_UTR_variant	MODIFIER	rs320920888
ENSSSCG00000009357	SMAD9	0.0201033	11	12652673	G	T	3_prime_UTR_variant	MODIFIER	rs325474543
ENSSSCG00000009357	SMAD9	0.0201033	11	12652758	G	C	3_prime_UTR_variant	MODIFIER	rs320293577
ENSSSCG00000009357	SMAD9	0.0201033	11	12652804	G	A	3_prime_UTR_variant	MODIFIER	rs330002299
ENSSSCG00000009357	SMAD9	0.0201033	11	12652812	T	C	3_prime_UTR_variant	MODIFIER	rs341017348
ENSSSCG00000009357	SMAD9	0.0201033	11	12653074	C	T	3_prime_UTR_variant	MODIFIER	rs80966087
ENSSSCG00000009357	SMAD9	0.0201033	11	12664227	A	G	synonymous_variant	LOW	rs329513761
ENSSSCG00000009357	SMAD9	0.0201033	11	12675187	A	G	synonymous_variant	LOW	rs322767730
ENSSSCG00000009357	SMAD9	0.0201033	11	12675352	C	T	synonymous_variant	LOW	rs341166999
ENSSSCG00000009357	SMAD9	0.0201033	11	12675436	A	G	synonymous_variant	LOW	rs80897552
ENSSSCG00000009357	SMAD9	0.0201033	11	12675497	C	T	5_prime_UTR_variant	MODIFIER	rs332215997
ENSSSCG00000009357	SMAD9	0.0201033	11	12675508	C	A	5_prime_UTR_variant	MODIFIER	rs343232796
ENSSSCG00000009357	SMAD9	0.0201033	11	12675509	G	A	5_prime_UTR_premature_start_codon_gain_variant/5_prime_UTR_variant	LOW/MODIFIER	rs327217939
ENSSSCG00000009357	SMAD9	0.0201033	11	12675549	G	A	5_prime_UTR_variant	MODIFIER	rs335918093
ENSSSCG00000009357	SMAD9	0.0201033	11	12675550	A	T	5_prime_UTR_variant	MODIFIER	rs345270295
ENSSSCG00000009357	SMAD9	0.0201033	11	12675633	C	T	5_prime_UTR_variant	MODIFIER	rs340428559
ENSSSCG00000009357	SMAD9	0.0201033	11	12675645	T	C	5_prime_UTR_variant	MODIFIER	rs320581408
ENSSSCG00000009357	SMAD9	0.0201033	11	12675652	C	T	5_prime_UTR_variant	MODIFIER	rs328266029
ENSSSCG00000009393	EBPL	0.0272179	11	18329864	C	T	synonymous_variant	LOW	rs81211813
ENSSSCG00000009431	DGKH	0.000275827	11	25496364	G	A	synonymous_variant	LOW	rs338170343
ENSSSCG00000009431	DGKH	0.000275827	11	25497612	G	A	synonymous_variant	LOW	rs320382320
ENSSSCG00000009431	DGKH	0.000275827	11	25503296	A	G	synonymous_variant	LOW	rs320195349
ENSSSCG00000009431	DGKH	0.000275827	11	25503370	TG	TGG	frameshift_variant	HIGH
ENSSSCG00000009431	DGKH	0.000275827	11	25509215	G	A	synonymous_variant	LOW	rs346375653
ENSSSCG00000009431	DGKH	0.000275827	11	25509293	T	C	synonymous_variant	LOW	rs334153880
ENSSSCG00000009431	DGKH	0.000275827	11	25509603	A	G	synonymous_variant	LOW	rs343226795
ENSSSCG00000009431	DGKH	0.000275827	11	25509612	T	G	synonymous_variant	LOW	rs325346732
ENSSSCG00000009431	DGKH	0.000275827	11	25517566	A	C	synonymous_variant	LOW	rs325158183
ENSSSCG00000009431	DGKH	0.000275827	11	25528488	G	T	synonymous_variant	LOW	rs320618951
ENSSSCG00000009431	DGKH	0.000275827	11	25528503	G	A	synonymous_variant	LOW	rs711454441
ENSSSCG00000009431	DGKH	0.000275827	11	25532572	A	G	synonymous_variant	LOW	rs334068867
ENSSSCG00000009431	DGKH	0.000275827	11	25548986	A	G	synonymous_variant	LOW	rs323182281
ENSSSCG00000009431	DGKH	0.000275827	11	25549007	G	T	synonymous_variant	LOW	rs333375477
ENSSSCG00000009431	DGKH	0.000275827	11	25559343	A	G	synonymous_variant	LOW	rs331051491
ENSSSCG00000009431	DGKH	0.000275827	11	25564804	A	G	synonymous_variant	LOW	rs318713715
ENSSSCG00000009464	TBC1D4	0.022696	11	52209406	G	C	missense_variant	MODERATE	rs328835789
ENSSSCG00000009464	TBC1D4	0.022696	11	52209502	C	G	synonymous_variant	LOW	rs81431293
ENSSSCG00000009464	TBC1D4	0.022696	11	52209550	C	T	synonymous_variant	LOW	rs81431292
ENSSSCG00000009464	TBC1D4	0.022696	11	52224155	C	A	synonymous_variant	LOW	rs333117367
ENSSSCG00000009464	TBC1D4	0.022696	11	52244211	G	T	missense_variant	MODERATE	rs336088424
ENSSSCG00000009464	TBC1D4	0.022696	11	52244240	G	A	synonymous_variant	LOW	rs345528408
ENSSSCG00000009464	TBC1D4	0.022696	11	52261183	C	G	synonymous_variant	LOW	rs328382577
ENSSSCG00000009465	TBC1D4	0.0390161	11	52159796	A	G	3_prime_UTR_variant	MODIFIER	rs335702841
ENSSSCG00000009465	TBC1D4	0.0390161	11	52159891	A	G	3_prime_UTR_variant	MODIFIER	rs319668140
ENSSSCG00000009465	TBC1D4	0.0390161	11	52160039	T	C	3_prime_UTR_variant	MODIFIER	rs327519483
ENSSSCG00000009465	TBC1D4	0.0390161	11	52162005	T	C	missense_variant	MODERATE	rs326206311
ENSSSCG00000009465	TBC1D4	0.0390161	11	52162109	T	C	synonymous_variant	LOW	rs340454629
ENSSSCG00000009465	TBC1D4	0.0390161	11	52183011	G	A	synonymous_variant	LOW	rs81431284
ENSSSCG00000009465	TBC1D4	0.0390161	11	52187008	G	T	5_prime_UTR_variant	MODIFIER	rs331641609
ENSSSCG00000009465	TBC1D4	0.0390161	11	52187063	C	T	5_prime_UTR_variant	MODIFIER	rs339577745
ENSSSCG00000009512		0.0158573	11	74630126	T	C	3_prime_UTR_variant	MODIFIER
ENSSSCG00000009512		0.0158573	11	74630250	G	A	3_prime_UTR_variant	MODIFIER
ENSSSCG00000009512		0.0158573	11	74630753	G	A	3_prime_UTR_variant	MODIFIER	rs711127371
ENSSSCG00000009613	DMTN	0.0203739	14	6776943	T	C	synonymous_variant	LOW	rs80946277
ENSSSCG00000009613	DMTN	0.0203739	14	6787143	T	C	3_prime_UTR_variant	MODIFIER	rs80955104
ENSSSCG00000009613	DMTN	0.0203739	14	6787626	G	A	3_prime_UTR_variant	MODIFIER	rs338001300
ENSSSCG00000009620	BMP1	0.0109128	14	6886952	T	C	synonymous_variant	LOW	rs331169498
ENSSSCG00000009620	BMP1	0.0109128	14	6887020	GT	G	frameshift_variant	HIGH
ENSSSCG00000009620	BMP1	0.0109128	14	6893128	T	C	synonymous_variant	LOW	rs336709773
ENSSSCG00000009620	BMP1	0.0109128	14	6893182	C	T	synonymous_variant	LOW	rs318652195
ENSSSCG00000009620	BMP1	0.0109128	14	6901274	G	A	synonymous_variant	LOW	rs336273405
ENSSSCG00000009620	BMP1	0.0109128	14	6903404	A	G	synonymous_variant	LOW	rs335853723
ENSSSCG00000009620	BMP1	0.0109128	14	6903443	T	C	synonymous_variant	LOW	rs321147910
ENSSSCG00000009620	BMP1	0.0109128	14	6903724	C	T	synonymous_variant	LOW	rs331378599
ENSSSCG00000009620	BMP1	0.0109128	14	6918046	T	C	synonymous_variant	LOW	rs337274222
ENSSSCG00000009620	BMP1	0.0109128	14	6920135	C	T	synonymous_variant	LOW	rs340515972
ENSSSCG00000009620	BMP1	0.0109128	14	6923037	C	T	3_prime_UTR_variant	MODIFIER	rs329637133
ENSSSCG00000009844	HSPB8	0.00234124	14	35688718	T	C	3_prime_UTR_variant	MODIFIER	rs321102770
ENSSSCG00000009916	ACADS	0.0212158	14	43122351	G	A	synonymous_variant	LOW	rs45434814
ENSSSCG00000009916	ACADS	0.0212158	14	43124180	C	T	3_prime_UTR_variant	MODIFIER	rs45434819
ENSSSCG00000009932	MMAB	0.00764386	14	43887212	C	T	3_prime_UTR_variant	MODIFIER	rs344322022
ENSSSCG00000009932	MMAB	0.00764386	14	43887477	G	T	3_prime_UTR_variant	MODIFIER	rs318321323
ENSSSCG00000010132	COMT	0.0105989	14	55034980	CA	CAA	5_prime_UTR_variant	MODIFIER
ENSSSCG00000010275	PCBD1	0.0214825	14	79649083	G	T	3_prime_UTR_variant	MODIFIER	rs320352615
ENSSSCG00000010313	VCL	0.0152185	14	82826632	C	A	synonymous_variant	LOW	rs344478734
ENSSSCG00000010313	VCL	0.0152185	14	82914830	T	C	synonymous_variant	LOW	rs327831400
ENSSSCG00000010313	VCL	0.0152185	14	82923849	A	C	synonymous_variant	LOW	rs345768654
ENSSSCG00000010313	VCL	0.0152185	14	82925396	G	A	synonymous_variant	LOW	rs80951188
ENSSSCG00000010313	VCL	0.0152185	14	82936710	C	T	3_prime_UTR_variant	MODIFIER	rs338035575
ENSSSCG00000010313	VCL	0.0152185	14	82937127	G	T	3_prime_UTR_variant	MODIFIER	rs329564590
ENSSSCG00000010313	VCL	0.0152185	14	82937500	C	T	3_prime_UTR_variant	MODIFIER	rs343356180
ENSSSCG00000010313	VCL	0.0152185	14	82937982	G	A	3_prime_UTR_variant	MODIFIER	rs322593987
ENSSSCG00000010313	VCL	0.0152185	14	82938064	T	C	3_prime_UTR_variant	MODIFIER	rs331991811
ENSSSCG00000010340	FAM213A	0.0101493	14	88856968	G	C	5_prime_UTR_variant	MODIFIER	rs331943626
ENSSSCG00000010340	FAM213A	0.0101493	14	88878037	G	A	3_prime_UTR_variant	MODIFIER	rs55618830
ENSSSCG00000010399	NCOA4	0.0363852	14	98548369	C	T	3_prime_UTR_variant	MODIFIER	rs55618776
ENSSSCG00000010399	NCOA4	0.0363852	14	98549304	C	T	3_prime_UTR_variant	MODIFIER	rs331126722
ENSSSCG00000010399	NCOA4	0.0363852	14	98549319	C	T	3_prime_UTR_variant	MODIFIER	rs321917518
ENSSSCG00000010399	NCOA4	0.0363852	14	98551643	C	T	missense_variant	MODERATE	rs335637277
ENSSSCG00000010450	LIPA	0.038439	14	110116605	A	C	3_prime_UTR_variant	MODIFIER	rs692649045
ENSSSCG00000010450	LIPA	0.038439	14	110116606	G	A	3_prime_UTR_variant	MODIFIER	rs700884831
ENSSSCG00000010450	LIPA	0.038439	14	110116663	A	G	3_prime_UTR_variant	MODIFIER	rs319605109
ENSSSCG00000010450	LIPA	0.038439	14	110116762	G	A	3_prime_UTR_variant	MODIFIER	rs80896784
ENSSSCG00000010450	LIPA	0.038439	14	110116796	AGGGG	AGGG	3_prime_UTR_variant	MODIFIER	rs701119710
ENSSSCG00000010450	LIPA	0.038439	14	110116823	A	G	3_prime_UTR_variant	MODIFIER	rs337697993
ENSSSCG00000010450	LIPA	0.038439	14	110116906	A	G	3_prime_UTR_variant	MODIFIER	rs320869507
ENSSSCG00000010450	LIPA	0.038439	14	110116910	G	C	3_prime_UTR_variant	MODIFIER	rs331119757
ENSSSCG00000010450	LIPA	0.038439	14	110116936	T	C	3_prime_UTR_variant	MODIFIER	rs340046727
ENSSSCG00000010450	LIPA	0.038439	14	110117072	A	G	3_prime_UTR_variant	MODIFIER	rs325440830
ENSSSCG00000010450	LIPA	0.038439	14	110117083	T	C	3_prime_UTR_variant	MODIFIER	rs332332691
ENSSSCG00000010450	LIPA	0.038439	14	110117154	C	T	3_prime_UTR_variant	MODIFIER	rs341223970
ENSSSCG00000010450	LIPA	0.038439	14	110117157	C	T	3_prime_UTR_variant	MODIFIER	rs322680503
ENSSSCG00000010450	LIPA	0.038439	14	110117190	C	T	3_prime_UTR_variant	MODIFIER	rs332271235
ENSSSCG00000010450	LIPA	0.038439	14	110117191	A	G	3_prime_UTR_variant	MODIFIER	rs344038619
ENSSSCG00000010450	LIPA	0.038439	14	110117294	A	G	3_prime_UTR_variant	MODIFIER	rs323865030
ENSSSCG00000010450	LIPA	0.038439	14	110130324	G	A	synonymous_variant	LOW	rs327480557
ENSSSCG00000010450	LIPA	0.038439	14	110148252	G	A	missense_variant	MODERATE	rs80897799
ENSSSCG00000010456	PANK1	0.0359348	14	110414181	A	G	synonymous_variant	LOW	rs332264060
ENSSSCG00000010456	PANK1	0.0359348	14	110425407	G	A	synonymous_variant	LOW	rs328608039
ENSSSCG00000010456	PANK1	0.0359348	14	110425431	C	T	synonymous_variant	LOW	rs80982377
ENSSSCG00000010456	PANK1	0.0359348	14	110459890	GC	GCC	frameshift_variant	HIGH	rs703436617
ENSSSCG00000010468	CPEB3	0.0480682	14	113241639	C	T	synonymous_variant	LOW	rs338905836
ENSSSCG00000010468	CPEB3	0.0480682	14	113241663	A	G	synonymous_variant	LOW	rs320215990
ENSSSCG00000010509	PIK3AP1	0.0456379	14	117678797	C	A	3_prime_UTR_variant	MODIFIER	rs336945874
ENSSSCG00000010569	MGEA5	0.0435466	14	122702962	T	G	synonymous_variant	LOW
ENSSSCG00000010569	MGEA5	0.0435466	14	122702992	G	C	synonymous_variant	LOW
ENSSSCG00000010648	CCDC186	0.0475397	14	135601020	G	A	synonymous_variant	LOW	rs330989625
ENSSSCG00000010648	CCDC186	0.0475397	14	135641558	G	C	5_prime_UTR_variant	MODIFIER	rs345400189
ENSSSCG00000010683	GRK5	0.0028687	14	140852640	A	G	synonymous_variant	LOW	rs320187928
ENSSSCG00000010683	GRK5	0.0028687	14	140870962	CGGGG	CGGG	3_prime_UTR_variant	MODIFIER	rs693783197
ENSSSCG00000010683	GRK5	0.0028687	14	140873431	T	C	3_prime_UTR_variant	MODIFIER	rs339204913
ENSSSCG00000010683	GRK5	0.0028687	14	140875279	T	C	3_prime_UTR_variant	MODIFIER
ENSSSCG00000010683	GRK5	0.0028687	14	140875315	T	G	3_prime_UTR_variant	MODIFIER	rs344340986
ENSSSCG00000010740	TEX36	0.042458	14	146602254	T	C	missense_variant	MODERATE	rs326490585
ENSSSCG00000010740	TEX36	0.042458	14	146609584	G	T	missense_variant	MODERATE	rs80914669
ENSSSCG00000010740	TEX36	0.042458	14	146609599	C	T	missense_variant	MODERATE	rs80978854
ENSSSCG00000010740	TEX36	0.042458	14	146609605	C	A	missense_variant	MODERATE	rs80978456
ENSSSCG00000010740	TEX36	0.042458	14	146609610	G	A	synonymous_variant	LOW	rs80938619
ENSSSCG00000010740	TEX36	0.042458	14	146609618	G	T	missense_variant	MODERATE	rs340504540
ENSSSCG00000010853	EPHX1	0.011089	10	16017920	A	G	synonymous_variant	LOW	rs319856213
ENSSSCG00000010853	EPHX1	0.011089	10	16021557	T	C	synonymous_variant	LOW	rs55619243
ENSSSCG00000010853	EPHX1	0.011089	10	16021588	G	A	missense_variant	MODERATE	rs81212101
ENSSSCG00000010853	EPHX1	0.011089	10	16021616	C	T	missense_variant	MODERATE	rs45430402
ENSSSCG00000010853	EPHX1	0.011089	10	16022195	A	C	missense_variant	MODERATE	rs81212099
ENSSSCG00000010853	EPHX1	0.011089	10	16022270	C	T	missense_variant	MODERATE	rs81212098
ENSSSCG00000010853	EPHX1	0.011089	10	16022271	A	G	synonymous_variant	LOW	rs324820435
ENSSSCG00000010853	EPHX1	0.011089	10	16023060	A	G	synonymous_variant	LOW	rs81212096
ENSSSCG00000010878	EFCAB2	0.0465099	10	20041383	T	C	5_prime_UTR_variant	MODIFIER	rs691376574
ENSSSCG00000010878	EFCAB2	0.0465099	10	20041396	G	A	5_prime_UTR_variant	MODIFIER	rs334468415
ENSSSCG00000011033	VIM	0.0111803	10	48227049	A	G	5_prime_UTR_variant	MODIFIER	rs337404390
ENSSSCG00000011033	VIM	0.0111803	10	48227419	G	A	missense_variant	MODERATE	rs45435500
ENSSSCG00000011119	ECHDC3	0.0203739	10	65789563	G	C	5_prime_UTR_variant	MODIFIER	rs343862880
ENSSSCG00000011119	ECHDC3	0.0203739	10	65789567	G	A	5_prime_UTR_variant	MODIFIER	rs327729802
ENSSSCG00000011119	ECHDC3	0.0203739	10	65789780	A	G	missense_variant	MODERATE	rs691901888
ENSSSCG00000011119	ECHDC3	0.0203739	10	65797054	G	A	synonymous_variant	LOW	rs81477697
ENSSSCG00000011119	ECHDC3	0.0203739	10	65797078	T	C	synonymous_variant	LOW	rs345265221
ENSSSCG00000011119	ECHDC3	0.0203739	10	65797099	T	C	synonymous_variant	LOW	rs325664590
ENSSSCG00000011119	ECHDC3	0.0203739	10	65801678	T	C	synonymous_variant	LOW	rs339038124
ENSSSCG00000011119	ECHDC3	0.0203739	10	65801681	C	T	synonymous_variant	LOW	rs318719450
ENSSSCG00000011119	ECHDC3	0.0203739	10	65807716	T	C	3_prime_UTR_variant	MODIFIER	rs81324954
ENSSSCG00000011119	ECHDC3	0.0203739	10	65807858	C	T	3_prime_UTR_variant	MODIFIER	rs322837754
ENSSSCG00000011119	ECHDC3	0.0203739	10	65807955	G	A	3_prime_UTR_variant	MODIFIER	rs345490283
ENSSSCG00000011119	ECHDC3	0.0203739	10	65807958	G	C	3_prime_UTR_variant	MODIFIER	rs322222509
ENSSSCG00000011119	ECHDC3	0.0203739	10	65808061	G	T	3_prime_UTR_variant	MODIFIER	rs343574886
ENSSSCG00000011119	ECHDC3	0.0203739	10	65808126	T	C	3_prime_UTR_variant	MODIFIER	rs338504199
ENSSSCG00000011119	ECHDC3	0.0203739	10	65809708	A	G	3_prime_UTR_variant	MODIFIER	rs344783509
ENSSSCG00000011129		0.0028687	10	69831019	A	G	missense_variant	MODERATE	rs334110349
ENSSSCG00000011129		0.0028687	10	69840006	T	G	synonymous_variant	LOW	rs81216453
ENSSSCG00000011129		0.0028687	10	69841947	A	T	missense_variant	MODERATE	rs81427275
ENSSSCG00000011129		0.0028687	10	69842120	G	A	missense_variant	MODERATE	rs323386171
ENSSSCG00000011129		0.0028687	10	69842214	C	T	3_prime_UTR_variant	MODIFIER	rs333803679
ENSSSCG00000011129		0.0028687	10	69842217	G	A	3_prime_UTR_variant	MODIFIER	rs346115712
ENSSSCG00000011129		0.0028687	10	69842234	C	T	3_prime_UTR_variant	MODIFIER	rs324577846
ENSSSCG00000011129		0.0028687	10	69842488	T	C	3_prime_UTR_variant	MODIFIER	rs81427276
ENSSSCG00000011129		0.0028687	10	69842605	G	A	3_prime_UTR_variant	MODIFIER	rs342848727
ENSSSCG00000011129		0.0028687	10	69842615	G	A	3_prime_UTR_variant	MODIFIER	rs326579497
ENSSSCG00000011129		0.0028687	10	69842676	A	G	3_prime_UTR_variant	MODIFIER	rs338099991
ENSSSCG00000011129		0.0028687	10	69842802	A	C	3_prime_UTR_variant	MODIFIER	rs321047839
ENSSSCG00000011129		0.0028687	10	69842808	C	T	3_prime_UTR_variant	MODIFIER	rs332048486
ENSSSCG00000011129		0.0028687	10	69842875	G	A	3_prime_UTR_variant	MODIFIER	rs344820545
ENSSSCG00000011129		0.0028687	10	69842952	C	T	3_prime_UTR_variant	MODIFIER	rs344061789
ENSSSCG00000011129		0.0028687	10	69843026	C	T	3_prime_UTR_variant	MODIFIER	rs342476820
ENSSSCG00000011129		0.0028687	10	69843043	G	C	3_prime_UTR_variant	MODIFIER	rs81427277
ENSSSCG00000011239		0.00909176	13	23833002	C	T	synonymous_variant	LOW	rs329537706
ENSSSCG00000011239		0.00909176	13	23836401	G	A	synonymous_variant	LOW	rs331828247
ENSSSCG00000011239		0.00909176	13	23836431	C	T	synonymous_variant	LOW	rs340694021
ENSSSCG00000011239		0.00909176	13	23836759	A	G	missense_variant	MODERATE	rs343546801
ENSSSCG00000011239		0.00909176	13	23836830	T	C	synonymous_variant	LOW	rs322933915
ENSSSCG00000011239		0.00909176	13	23836980	C	T	synonymous_variant	LOW	rs332334764
ENSSSCG00000011239		0.00909176	13	23837251	C	T	synonymous_variant	LOW	rs345177563
ENSSSCG00000011239		0.00909176	13	23837547	T	C	synonymous_variant	LOW	rs327875744
ENSSSCG00000011239		0.00909176	13	23837550	T	C	synonymous_variant	LOW	rs337202940
ENSSSCG00000011239		0.00909176	13	23838402	G	A	synonymous_variant	LOW	rs331870642
ENSSSCG00000011239		0.00909176	13	23839143	C	T	synonymous_variant	LOW	rs340914919
ENSSSCG00000011239		0.00909176	13	23840344	G	A	missense_variant	MODERATE	rs318857750
ENSSSCG00000011239		0.00909176	13	23841784	C	G	missense_variant	MODERATE	rs329842178
ENSSSCG00000011239		0.00909176	13	23841803	G	T	missense_variant	MODERATE	rs338347024
ENSSSCG00000011239		0.00909176	13	23842200	C	T	3_prime_UTR_variant	MODIFIER	rs324656300
ENSSSCG00000011239		0.00909176	13	23842601	T	C	3_prime_UTR_variant	MODIFIER	rs343736656
ENSSSCG00000011239		0.00909176	13	23842913	G	A	3_prime_UTR_variant	MODIFIER	rs329883165
ENSSSCG00000011240		0.00993764	13	23916878	A	G	non_coding_exon_variant	MODIFIER
ENSSSCG00000011240		0.00993764	13	23917010	G	A	non_coding_exon_variant	MODIFIER
ENSSSCG00000011240		0.00993764	13	23918070	C	T	non_coding_exon_variant	MODIFIER
ENSSSCG00000011240		0.00993764	13	23918071	A	G	non_coding_exon_variant	MODIFIER
ENSSSCG00000011357		0.0410757	13	34560302	T	C	synonymous_variant	LOW	rs336489666
ENSSSCG00000011357		0.0410757	13	34560957	G	C	3_prime_UTR_variant	MODIFIER	rs323151283
ENSSSCG00000011357		0.0410757	13	34561158	C	T	3_prime_UTR_variant	MODIFIER	rs325219851
ENSSSCG00000011357		0.0410757	13	34561441	G	T	3_prime_UTR_variant	MODIFIER	rs333678299
ENSSSCG00000011357		0.0410757	13	34561466	C	T	3_prime_UTR_variant	MODIFIER	rs343672035
ENSSSCG00000011377	LAMB2	0.0281359	13	34970948	G	A	missense_variant	MODERATE	rs789165071
ENSSSCG00000011377	LAMB2	0.0281359	13	34973767	A	G	synonymous_variant	LOW	rs338090246
ENSSSCG00000011377	LAMB2	0.0281359	13	34976631	G	T	missense_variant	MODERATE	rs326453666
ENSSSCG00000011377	LAMB2	0.0281359	13	34977211	A	G	missense_variant	MODERATE	rs339555874
ENSSSCG00000011377	LAMB2	0.0281359	13	34977224	A	G	synonymous_variant	LOW	rs319135894
ENSSSCG00000011377	LAMB2	0.0281359	13	34978440	A	G	synonymous_variant	LOW	rs323135529
ENSSSCG00000011377	LAMB2	0.0281359	13	34980469	T	C	synonymous_variant	LOW	rs328487423
ENSSSCG00000011437	ALAS1	1.69611e-05	13	37666903	CT	CTT	frameshift_variant	HIGH
ENSSSCG00000011437	ALAS1	1.69611e-05	13	37666908	A	C	missense_variant	MODERATE
ENSSSCG00000011477	ACOX2	0.0166481	13	44257808	G	A	synonymous_variant	LOW	rs322445699
ENSSSCG00000011602	XPC	0.0327786	13	77785514	C	T	missense_variant	MODERATE	rs81446697
ENSSSCG00000011602	XPC	0.0327786	13	77796494	A	G	3_prime_UTR_variant	MODIFIER	rs328199893
ENSSSCG00000011603	TMEM43	0.0359348	13	77863063	A	G	synonymous_variant	LOW	rs344969111
ENSSSCG00000011609	FBLN2	0.0309928	13	78359205	G	A	synonymous_variant	LOW
ENSSSCG00000011629	ACAD11	0.049726	13	81305459	C	T	3_prime_UTR_variant	MODIFIER	rs196959825
ENSSSCG00000011629	ACAD11	0.049726	13	81309312	T	C	synonymous_variant	LOW	rs328305336
ENSSSCG00000011629	ACAD11	0.049726	13	81325899	C	T	synonymous_variant	LOW	rs323751732
ENSSSCG00000011629	ACAD11	0.049726	13	81326561	G	A	missense_variant	MODERATE	rs326329989
ENSSSCG00000011629	ACAD11	0.049726	13	81350505	T	C	missense_variant	MODERATE	rs338815588
ENSSSCG00000011629	ACAD11	0.049726	13	81357569	T	C	missense_variant	MODERATE	rs336595552
ENSSSCG00000011629	ACAD11	0.049726	13	81371766	C	T	synonymous_variant	LOW	rs338448259
ENSSSCG00000011629	ACAD11	0.049726	13	81403132	T	C	5_prime_UTR_variant	MODIFIER	rs336820200
ENSSSCG00000011629	ACAD11	0.049726	13	81403198	C	T	5_prime_UTR_variant	MODIFIER	rs319470324
ENSSSCG00000011629	ACAD11	0.049726	13	81403292	A	T	5_prime_UTR_variant	MODIFIER	rs330756309
ENSSSCG00000011848	TFRC	0.0256211	13	143416167	G	A	missense_variant/3_prime_UTR_variant/non_coding_exon_variant	MODERATE/MODIFIER/MODIFIER	rs345077060
ENSSSCG00000011977		0.0151855	13	170362317	G	T	5_prime_UTR_variant	MODIFIER
ENSSSCG00000012022	APP	0.0133762	13	199291511	A	G	3_prime_UTR_variant	MODIFIER	rs324608127
ENSSSCG00000012022	APP	0.0133762	13	199291655	A	G	3_prime_UTR_variant	MODIFIER	rs334626689
ENSSSCG00000012022	APP	0.0133762	13	199291806	T	A	synonymous_variant	LOW	rs81442050
ENSSSCG00000012022	APP	0.0133762	13	199302556	G	A	synonymous_variant	LOW	rs344591742
ENSSSCG00000012022	APP	0.0133762	13	199361600	A	G	synonymous_variant	LOW	rs324292327
ENSSSCG00000012022	APP	0.0133762	13	199362598	G	A	synonymous_variant	LOW	rs340819792
ENSSSCG00000012022	APP	0.0133762	13	199385096	T	C	synonymous_variant	LOW	rs343806633
ENSSSCG00000012022	APP	0.0133762	13	199419850	A	T	missense_variant	MODERATE	rs700234765
ENSSSCG00000012022	APP	0.0133762	13	199436876	T	C	synonymous_variant	LOW	rs333511046
ENSSSCG00000012022	APP	0.0133762	13	199436894	C	A	synonymous_variant	LOW	rs342882985
ENSSSCG00000012119	TMSB4Y	0.00383477	X	10550477	C	T	synonymous_variant	LOW	rs692251488
ENSSSCG00000012314	SERAC1	0.0252597	1	10907557	G	C	splice_region_variant/5_prime_UTR_variant	LOW/MODIFIER
ENSSSCG00000012314	SERAC1	0.0252597	1	10907559	G	A	splice_region_variant/5_prime_UTR_variant	LOW/MODIFIER
ENSSSCG00000012314	SERAC1	0.0252597	1	10927371	C	T	synonymous_variant	LOW	rs81277968
ENSSSCG00000012314	SERAC1	0.0252597	1	10936189	G	A	synonymous_variant	LOW	rs81355267
ENSSSCG00000012314	SERAC1	0.0252597	1	10971354	A	G	missense_variant	MODERATE
ENSSSCG00000012455	CYLC1	0.0212724	X	76798047	C	T	missense_variant	MODERATE	rs323722602
ENSSSCG00000012551	RNF128	0.0105989	X	101618501	C	T	3_prime_UTR_variant	MODIFIER	rs346176981
ENSSSCG00000012551	RNF128	0.0105989	X	101618954	A	G	3_prime_UTR_variant	MODIFIER	rs326827332
ENSSSCG00000012551	RNF128	0.0105989	X	101618970	T	C	3_prime_UTR_variant	MODIFIER	rs338036524
ENSSSCG00000012569	ATG4A	0.0212724	X	103044976	T	G	splice_region_variant&non_coding_exon_variant/missense_variant/missense_variant&splice_region_variant	LOW/MODERATE/MODERATE
ENSSSCG00000012569	ATG4A	0.0212724	X	103044977	T	G	splice_region_variant&non_coding_exon_variant/missense_variant/missense_variant&splice_region_variant	LOW/MODERATE/MODERATE
ENSSSCG00000012569	ATG4A	0.0212724	X	103070906	C	T	3_prime_UTR_variant	MODIFIER	rs331241128
ENSSSCG00000012731		0.0478193	X	139050963	T	G	missense_variant	MODERATE
ENSSSCG00000012731		0.0478193	X	139062103	G	A	missense_variant	MODERATE	rs81473865
ENSSSCG00000012744	CD99L2	0.00550778	X	140071984	A	G	3_prime_UTR_variant	MODIFIER	rs81499598
ENSSSCG00000012744	CD99L2	0.00550778	X	140072308	C	A	3_prime_UTR_variant	MODIFIER	rs340112780
ENSSSCG00000012744	CD99L2	0.00550778	X	140072542	G	A	3_prime_UTR_variant	MODIFIER	rs325802648
ENSSSCG00000012744	CD99L2	0.00550778	X	140094890	A	G	synonymous_variant	LOW	rs336380524
ENSSSCG00000012840	CD151	0.00307221	2	145074	G	A	3_prime_UTR_variant/non_coding_exon_variant	MODIFIER/MODIFIER	rs343200835
ENSSSCG00000012840	CD151	0.00307221	2	149134	C	G	5_prime_UTR_variant	MODIFIER
ENSSSCG00000012971	EFEMP2	0.0166481	2	5560379	C	T	synonymous_variant	LOW	rs326560841
ENSSSCG00000012971	EFEMP2	0.0166481	2	5561049	G	A	synonymous_variant	LOW	rs81221368
ENSSSCG00000012971	EFEMP2	0.0166481	2	5565108	C	T	synonymous_variant	LOW	rs81212812
ENSSSCG00000012971	EFEMP2	0.0166481	2	5565360	C	T	synonymous_variant	LOW	rs10719871
ENSSSCG00000012971	EFEMP2	0.0166481	2	5565780	C	T	synonymous_variant	LOW	rs81212814
ENSSSCG00000012971	EFEMP2	0.0166481	2	5567197	G	A	3_prime_UTR_variant	MODIFIER	rs337980491
ENSSSCG00000012971	EFEMP2	0.0166481	2	5567231	T	C	3_prime_UTR_variant	MODIFIER	rs340692538
ENSSSCG00000012971	EFEMP2	0.0166481	2	5567470	C	A	3_prime_UTR_variant	MODIFIER	rs322894712
ENSSSCG00000012971	EFEMP2	0.0166481	2	5567788	A	G	3_prime_UTR_variant	MODIFIER	rs327895371
ENSSSCG00000012971	EFEMP2	0.0166481	2	5567915	A	G	3_prime_UTR_variant	MODIFIER	rs341970078
ENSSSCG00000012971	EFEMP2	0.0166481	2	5568107	A	G	3_prime_UTR_variant	MODIFIER	rs330252424
ENSSSCG00000012971	EFEMP2	0.0166481	2	5568152	G	A	3_prime_UTR_variant	MODIFIER	rs337630604
ENSSSCG00000012971	EFEMP2	0.0166481	2	5568869	A	G	3_prime_UTR_variant	MODIFIER	rs345763746
ENSSSCG00000012971	EFEMP2	0.0166481	2	5568913	C	T	3_prime_UTR_variant	MODIFIER	rs326470272
ENSSSCG00000012971	EFEMP2	0.0166481	2	5569033	C	T	3_prime_UTR_variant	MODIFIER	rs335631726
ENSSSCG00000012971	EFEMP2	0.0166481	2	5569357	G	A	3_prime_UTR_variant	MODIFIER	rs343833099
ENSSSCG00000012971	EFEMP2	0.0166481	2	5569428	T	C	3_prime_UTR_variant	MODIFIER	rs332215017
ENSSSCG00000012971	EFEMP2	0.0166481	2	5569439	G	C	3_prime_UTR_variant	MODIFIER	rs338930155
ENSSSCG00000012971	EFEMP2	0.0166481	2	5569463	A	G	3_prime_UTR_variant	MODIFIER	rs81357290
ENSSSCG00000012971	EFEMP2	0.0166481	2	5570445	G	A	3_prime_UTR_variant	MODIFIER	rs331439885
ENSSSCG00000012985	LTBP3	0.0153704	2	5842092	T	C	3_prime_UTR_variant	MODIFIER	rs333574868
ENSSSCG00000012985	LTBP3	0.0153704	2	5842095	C	T	3_prime_UTR_variant	MODIFIER	rs344242548
ENSSSCG00000012985	LTBP3	0.0153704	2	5843260	G	A	3_prime_UTR_variant	MODIFIER	rs81215555
ENSSSCG00000012985	LTBP3	0.0153704	2	5843949	G	A	3_prime_UTR_variant	MODIFIER	rs81486979
ENSSSCG00000012985	LTBP3	0.0153704	2	5844581	C	G	synonymous_variant	LOW	rs334174071
ENSSSCG00000012985	LTBP3	0.0153704	2	5845294	A	G	synonymous_variant	LOW	rs81214635
ENSSSCG00000012985	LTBP3	0.0153704	2	5845735	T	C	synonymous_variant	LOW	rs81214630
ENSSSCG00000012985	LTBP3	0.0153704	2	5851977	G	A	synonymous_variant	LOW	rs81357587
ENSSSCG00000012985	LTBP3	0.0153704	2	5852293	A	G	synonymous_variant	LOW	rs339449141
ENSSSCG00000012985	LTBP3	0.0153704	2	5852609	C	A	synonymous_variant	LOW	rs333999860
ENSSSCG00000012985	LTBP3	0.0153704	2	5852783	C	G	synonymous_variant	LOW	rs340548342
ENSSSCG00000012985	LTBP3	0.0153704	2	5852804	A	G	synonymous_variant	LOW	rs81357588
ENSSSCG00000012985	LTBP3	0.0153704	2	5856508	T	C	synonymous_variant	LOW	rs321175327
ENSSSCG00000012985	LTBP3	0.0153704	2	5858436	G	C	synonymous_variant	LOW	rs334778888
ENSSSCG00000013072	FADS2	0.0371333	2	9131105	G	C	synonymous_variant	LOW	rs336520928
ENSSSCG00000013072	FADS2	0.0371333	2	9131126	C	T	synonymous_variant	LOW	rs345320261
ENSSSCG00000013072	FADS2	0.0371333	2	9131191	T	G	missense_variant	MODERATE	rs336073660
ENSSSCG00000013072	FADS2	0.0371333	2	9144141	T	C	synonymous_variant	LOW	rs326796107
ENSSSCG00000013072	FADS2	0.0371333	2	9150679	C	T	synonymous_variant	LOW	rs329918265
ENSSSCG00000013072	FADS2	0.0371333	2	9152186	G	T	3_prime_UTR_variant	MODIFIER	rs343683242
ENSSSCG00000013114	SLC15A3	0.0359348	2	10348772	C	T	3_prime_UTR_variant	MODIFIER	rs325450308
ENSSSCG00000013114	SLC15A3	0.0359348	2	10349557	A	C	3_prime_UTR_variant	MODIFIER	rs327991136
ENSSSCG00000013114	SLC15A3	0.0359348	2	10349588	C	T	3_prime_UTR_variant	MODIFIER	rs319065607
ENSSSCG00000013114	SLC15A3	0.0359348	2	10349633	C	T	3_prime_UTR_variant	MODIFIER	rs332011518
ENSSSCG00000013114	SLC15A3	0.0359348	2	10349744	C	T	3_prime_UTR_variant	MODIFIER	rs319856043
ENSSSCG00000013114	SLC15A3	0.0359348	2	10349787	C	T	3_prime_UTR_variant	MODIFIER	rs708909967
ENSSSCG00000013114	SLC15A3	0.0359348	2	10349792	T	C	3_prime_UTR_variant	MODIFIER	rs329590349
ENSSSCG00000013114	SLC15A3	0.0359348	2	10350333	T	C	3_prime_UTR_variant	MODIFIER	rs322082622
ENSSSCG00000013114	SLC15A3	0.0359348	2	10350370	T	C	3_prime_UTR_variant	MODIFIER	rs335066836
ENSSSCG00000013114	SLC15A3	0.0359348	2	10350375	G	A	3_prime_UTR_variant	MODIFIER	rs343371530
ENSSSCG00000013114	SLC15A3	0.0359348	2	10350738	GTCTCT	GTCT	3_prime_UTR_variant	MODIFIER	rs788658118
ENSSSCG00000013114	SLC15A3	0.0359348	2	10350849	C	T	3_prime_UTR_variant	MODIFIER	rs327981262
ENSSSCG00000013114	SLC15A3	0.0359348	2	10350878	T	G	3_prime_UTR_variant	MODIFIER	rs336323407
ENSSSCG00000013114	SLC15A3	0.0359348	2	10350924	G	A	3_prime_UTR_variant	MODIFIER	rs328540197
ENSSSCG00000013114	SLC15A3	0.0359348	2	10351278	C	T	3_prime_UTR_variant	MODIFIER	rs329293985
ENSSSCG00000013114	SLC15A3	0.0359348	2	10351866	C	G	3_prime_UTR_variant	MODIFIER	rs321851025
ENSSSCG00000013114	SLC15A3	0.0359348	2	10351876	C	T	3_prime_UTR_variant	MODIFIER	rs331528158
ENSSSCG00000013181	SERPING1	0.0189346	2	12957833	A	G	3_prime_UTR_variant/non_coding_exon_variant	MODIFIER/MODIFIER	rs319182325
ENSSSCG00000013181	SERPING1	0.0189346	2	12957906	GCCCCCCC	GCCCCCC	3_prime_UTR_variant/non_coding_exon_variant	MODIFIER/MODIFIER
ENSSSCG00000013181	SERPING1	0.0189346	2	12959507	A	G	synonymous_variant/3_prime_UTR_variant/non_coding_exon_variant	LOW/MODIFIER/MODIFIER	rs334703813
ENSSSCG00000013181	SERPING1	0.0189346	2	12965452	T	C	synonymous_variant/3_prime_UTR_variant/non_coding_exon_variant	LOW/MODIFIER/MODIFIER	rs81212376
ENSSSCG00000013181	SERPING1	0.0189346	2	12965489	G	T	missense_variant/3_prime_UTR_variant/non_coding_exon_variant	MODERATE/MODIFIER/MODIFIER	rs55618897
ENSSSCG00000013181	SERPING1	0.0189346	2	12965527	G	A	synonymous_variant/3_prime_UTR_variant/non_coding_exon_variant	LOW/MODIFIER/MODIFIER	rs55618235
ENSSSCG00000013181	SERPING1	0.0189346	2	12965814	G	C	synonymous_variant/3_prime_UTR_variant/non_coding_exon_variant	LOW/MODIFIER/MODIFIER	rs81212373
ENSSSCG00000013181	SERPING1	0.0189346	2	12970619	A	G	synonymous_variant/non_coding_exon_variant	LOW/MODIFIER	rs320416462
ENSSSCG00000013302	CAT	0.0124266	2	28860909	C	T	3_prime_UTR_variant	MODIFIER	rs339803277
ENSSSCG00000013302	CAT	0.0124266	2	28860933	A	C	3_prime_UTR_variant	MODIFIER	rs55618445
ENSSSCG00000013302	CAT	0.0124266	2	28861130	T	C	3_prime_UTR_variant	MODIFIER	rs55619469
ENSSSCG00000013302	CAT	0.0124266	2	28861131	G	A	3_prime_UTR_variant	MODIFIER	rs694310800
ENSSSCG00000013302	CAT	0.0124266	2	28861191	GTTTTTT	GTTTTTTT	3_prime_UTR_variant	MODIFIER
ENSSSCG00000013302	CAT	0.0124266	2	28861243	T	C	3_prime_UTR_variant	MODIFIER	rs55619116
ENSSSCG00000013302	CAT	0.0124266	2	28861270	AGG	AG	3_prime_UTR_variant	MODIFIER	rs700576501,rs791335207
ENSSSCG00000013302	CAT	0.0124266	2	28861311	C	A	3_prime_UTR_variant	MODIFIER	rs333517129
ENSSSCG00000013302	CAT	0.0124266	2	28861470	T	C	3_prime_UTR_variant	MODIFIER	rs344703630
ENSSSCG00000013302	CAT	0.0124266	2	28861513	C	T	3_prime_UTR_variant	MODIFIER	rs328589417
ENSSSCG00000013302	CAT	0.0124266	2	28864038	C	A	missense_variant	MODERATE	rs55619119
ENSSSCG00000013302	CAT	0.0124266	2	28864068	C	G	missense_variant	MODERATE	rs55619118
ENSSSCG00000013302	CAT	0.0124266	2	28864077	T	C	missense_variant	MODERATE	rs81211395
ENSSSCG00000013302	CAT	0.0124266	2	28869276	G	A	synonymous_variant	LOW	rs55619117
ENSSSCG00000013302	CAT	0.0124266	2	28869310	G	A	missense_variant	MODERATE	rs324244365
ENSSSCG00000013302	CAT	0.0124266	2	28876693	C	T	synonymous_variant	LOW	rs81211393
ENSSSCG00000013302	CAT	0.0124266	2	28881827	G	A	synonymous_variant	LOW	rs81211389
ENSSSCG00000013302	CAT	0.0124266	2	28886443	A	G	synonymous_variant	LOW	rs55618446
ENSSSCG00000013302	CAT	0.0124266	2	28900755	G	A	5_prime_UTR_variant	MODIFIER	rs328261335
ENSSSCG00000013378	ABCC8	0.0119542	2	44726975	G	A	synonymous_variant	LOW	rs318435044
ENSSSCG00000013378	ABCC8	0.0119542	2	44806030	C	A	synonymous_variant	LOW	rs319294304
ENSSSCG00000013378	ABCC8	0.0119542	2	44806059	A	G	synonymous_variant	LOW	rs328712088
ENSSSCG00000013378	ABCC8	0.0119542	2	44806119	T	C	synonymous_variant	LOW	rs341376847
ENSSSCG00000013378	ABCC8	0.0119542	2	44807916	C	T	synonymous_variant	LOW	rs334350187
ENSSSCG00000013570	MCOLN1	0.0188116	2	72056751	C	T	3_prime_UTR_variant	MODIFIER	rs326057939
ENSSSCG00000013639	SLC44A2	0.0111803	2	69782319	G	A	3_prime_UTR_variant	MODIFIER	rs55618526
ENSSSCG00000014063	SFXN1	0.00990277	2	83665477	A	G	synonymous_variant	LOW	rs320047380
ENSSSCG00000014287	SHROOM1	0.000813102	2	140617559	C	T	synonymous_variant	LOW	rs330980288
ENSSSCG00000014287	SHROOM1	0.000813102	2	140617572	G	C	missense_variant	MODERATE	rs81365494
ENSSSCG00000014287	SHROOM1	0.000813102	2	140617610	G	C	synonymous_variant	LOW	rs334589352
ENSSSCG00000014287	SHROOM1	0.000813102	2	140618167	G	C	synonymous_variant	LOW	rs328541478
ENSSSCG00000014287	SHROOM1	0.000813102	2	140618202	C	A	missense_variant	MODERATE	rs319821648
ENSSSCG00000014287	SHROOM1	0.000813102	2	140618487	T	C	missense_variant	MODERATE	rs81365495
ENSSSCG00000014287	SHROOM1	0.000813102	2	140618818	T	C	synonymous_variant	LOW	rs321834350
ENSSSCG00000014287	SHROOM1	0.000813102	2	140618822	C	G	missense_variant	MODERATE	rs332980443
ENSSSCG00000014287	SHROOM1	0.000813102	2	140619526	A	G	synonymous_variant	LOW	rs329274137
ENSSSCG00000014287	SHROOM1	0.000813102	2	140619529	A	T	synonymous_variant	LOW	rs336896250
ENSSSCG00000014287	SHROOM1	0.000813102	2	140619571	A	G	synonymous_variant	LOW	rs319373230
ENSSSCG00000014287	SHROOM1	0.000813102	2	140620140	G	A	missense_variant	MODERATE	rs332215877
ENSSSCG00000014287	SHROOM1	0.000813102	2	140620176	C	T	missense_variant	MODERATE	rs343243797
ENSSSCG00000014287	SHROOM1	0.000813102	2	140620381	A	G	synonymous_variant	LOW	rs336204488
ENSSSCG00000014287	SHROOM1	0.000813102	2	140620978	G	A	synonymous_variant	LOW	rs338603516
ENSSSCG00000014287	SHROOM1	0.000813102	2	140625305	G	A	5_prime_UTR_variant	MODIFIER	rs81365500
ENSSSCG00000014296	VDAC1	0.0363852	2	141876950	T	A	3_prime_UTR_variant	MODIFIER	rs337294887
ENSSSCG00000014296	VDAC1	0.0363852	2	141877274	C	A	3_prime_UTR_variant	MODIFIER	rs326934508
ENSSSCG00000014296	VDAC1	0.0363852	2	141893174	C	T	synonymous_variant	LOW	rs322135409
ENSSSCG00000014316	TGFBI	0.0250632	2	143870748	T	C	synonymous_variant	LOW	rs342954348
ENSSSCG00000014316	TGFBI	0.0250632	2	143872161	G	A	synonymous_variant	LOW	rs339008993
ENSSSCG00000014316	TGFBI	0.0250632	2	143875127	G	A	synonymous_variant	LOW	rs337995178
ENSSSCG00000014316	TGFBI	0.0250632	2	143878192	A	C	synonymous_variant	LOW	rs81217496
ENSSSCG00000014316	TGFBI	0.0250632	2	143878207	G	A	synonymous_variant	LOW	rs81217497
ENSSSCG00000014316	TGFBI	0.0250632	2	143878324	C	T	synonymous_variant	LOW	rs334812622
ENSSSCG00000014316	TGFBI	0.0250632	2	143878342	C	T	synonymous_variant	LOW	rs81217498
ENSSSCG00000014316	TGFBI	0.0250632	2	143878357	G	A	synonymous_variant	LOW	rs81217499
ENSSSCG00000014316	TGFBI	0.0250632	2	143902889	T	C	synonymous_variant	LOW	rs81217505
ENSSSCG00000014316	TGFBI	0.0250632	2	143905322	T	C	synonymous_variant	LOW	rs81217506
ENSSSCG00000014441	CSF1R	0.0292499	2	157868079	G	A	synonymous_variant	LOW	rs787237090
ENSSSCG00000014441	CSF1R	0.0292499	2	157868241	G	A	synonymous_variant	LOW	rs792475490
ENSSSCG00000014441	CSF1R	0.0292499	2	157868289	G	A	synonymous_variant	LOW
ENSSSCG00000014441	CSF1R	0.0292499	2	157868325	C	T	synonymous_variant	LOW
ENSSSCG00000014441	CSF1R	0.0292499	2	157868802	A	G	synonymous_variant	LOW
ENSSSCG00000014441	CSF1R	0.0292499	2	157871737	T	G	missense_variant	MODERATE	rs790998828
ENSSSCG00000014804	LAMTOR1	0.0350463	9	7435767	C	T	3_prime_UTR_variant	MODIFIER	rs343749604
ENSSSCG00000014804	LAMTOR1	0.0350463	9	7436014	G	A	3_prime_UTR_variant	MODIFIER	rs328998750
ENSSSCG00000014804	LAMTOR1	0.0350463	9	7437185	G	A	synonymous_variant	LOW	rs81212113
ENSSSCG00000014804	LAMTOR1	0.0350463	9	7437197	G	A	synonymous_variant	LOW	rs341686716
ENSSSCG00000014804	LAMTOR1	0.0350463	9	7437245	C	T	synonymous_variant	LOW	rs325394000
ENSSSCG00000014804	LAMTOR1	0.0350463	9	7441483	C	T	5_prime_UTR_variant	MODIFIER	rs328245120
ENSSSCG00000014804	LAMTOR1	0.0350463	9	7441490	T	C	5_prime_UTR_variant	MODIFIER	rs337755367
ENSSSCG00000014812	FOLR2	0.00815973	9	7548456	C	T	synonymous_variant	LOW	rs335899845
ENSSSCG00000014812	FOLR2	0.00815973	9	7550818	T	C	synonymous_variant	LOW	rs340783510
ENSSSCG00000014812	FOLR2	0.00815973	9	7551343	G	C	synonymous_variant	LOW	rs342907455
ENSSSCG00000014969		0.0359348	9	31811603	T	A	synonymous_variant	LOW
ENSSSCG00000014969		0.0359348	9	31811605	C	G	missense_variant	MODERATE
ENSSSCG00000014969		0.0359348	9	31811615	A	G	synonymous_variant	LOW	rs346277296
ENSSSCG00000014969		0.0359348	9	31811690	G	A	synonymous_variant	LOW	rs81212052
ENSSSCG00000014995	DDI1	0.0189346	9	38497453	T	C	synonymous_variant	LOW	rs342671089
ENSSSCG00000014995	DDI1	0.0189346	9	38497582	C	T	synonymous_variant	LOW	rs321938404
ENSSSCG00000014995	DDI1	0.0189346	9	38497624	T	C	synonymous_variant	LOW	rs331362787
ENSSSCG00000014995	DDI1	0.0189346	9	38497715	G	A	missense_variant	MODERATE	rs340647347
ENSSSCG00000014995	DDI1	0.0189346	9	38497726	G	A	synonymous_variant	LOW	rs322855604
ENSSSCG00000014995	DDI1	0.0189346	9	38497768	A	G	synonymous_variant	LOW	rs332505527
ENSSSCG00000014995	DDI1	0.0189346	9	38497789	C	T	synonymous_variant	LOW	rs81210439
ENSSSCG00000014995	DDI1	0.0189346	9	38497982	G	T	missense_variant	MODERATE	rs324121063
ENSSSCG00000014995	DDI1	0.0189346	9	38498095	T	C	synonymous_variant	LOW	rs334357483
ENSSSCG00000015346		0.0272179	9	86199898	T	C	synonymous_variant	LOW
ENSSSCG00000015389		0.00467595	9	102174873	A	G	synonymous_variant	LOW	rs337545979
ENSSSCG00000015389		0.00467595	9	102174906	G	A	synonymous_variant	LOW	rs328973533
ENSSSCG00000015389		0.00467595	9	102178575	A	G	synonymous_variant	LOW	rs332062502
ENSSSCG00000015389		0.00467595	9	102188151	G	C	missense_variant	MODERATE	rs331017959
ENSSSCG00000015389		0.00467595	9	102195969	A	G	synonymous_variant	LOW	rs321054468
ENSSSCG00000015389		0.00467595	9	102209498	C	T	missense_variant	MODERATE
ENSSSCG00000015389		0.00467595	9	102210701	A	G	synonymous_variant	LOW	rs344710441
ENSSSCG00000015389		0.00467595	9	102210726	A	C	missense_variant	MODERATE	rs328401002
ENSSSCG00000015389		0.00467595	9	102210770	A	G	synonymous_variant	LOW	rs333121769
ENSSSCG00000015389		0.00467595	9	102212186	A	C	missense_variant	MODERATE	rs323282912
ENSSSCG00000015389		0.00467595	9	102216341	G	A	synonymous_variant	LOW	rs81414403
ENSSSCG00000015389		0.00467595	9	102216377	A	G	synonymous_variant	LOW	rs334720368
ENSSSCG00000015390		0.0318051	9	102577286	A	T	synonymous_variant	LOW	rs341182259
ENSSSCG00000015390		0.0318051	9	102577987	C	T	synonymous_variant	LOW	rs328659476
ENSSSCG00000015390		0.0318051	9	102578465	G	C	synonymous_variant	LOW
ENSSSCG00000015390		0.0318051	9	102579297	G	A	synonymous_variant	LOW
ENSSSCG00000015390		0.0318051	9	102582573	T	C	synonymous_variant	LOW
ENSSSCG00000015390		0.0318051	9	102582649	G	A	missense_variant	MODERATE
ENSSSCG00000015390		0.0318051	9	102584781	A	C	missense_variant	MODERATE
ENSSSCG00000015390		0.0318051	9	102590508	G	A	synonymous_variant	LOW	rs334191336
ENSSSCG00000015390		0.0318051	9	102603144	G	A	missense_variant	MODERATE	rs81211332
ENSSSCG00000015390		0.0318051	9	102621444	A	G	missense_variant	MODERATE	rs334258811
ENSSSCG00000015390		0.0318051	9	102624907	C	T	synonymous_variant	LOW	rs81211336
ENSSSCG00000015390		0.0318051	9	102625882	G	A	synonymous_variant	LOW	rs81211338
ENSSSCG00000015390		0.0318051	9	102625885	A	G	synonymous_variant	LOW
ENSSSCG00000015390		0.0318051	9	102625942	C	T	synonymous_variant	LOW
ENSSSCG00000015412	CCDC146	0.0466793	9	113125291	C	A	missense_variant	MODERATE	rs346102602
ENSSSCG00000015412	CCDC146	0.0466793	9	113125380	T	C	synonymous_variant	LOW	rs328278263
ENSSSCG00000015412	CCDC146	0.0466793	9	113125455	A	T	synonymous_variant	LOW	rs335688734
ENSSSCG00000015412	CCDC146	0.0466793	9	113146144	A	T	missense_variant	MODERATE	rs81216223
ENSSSCG00000015412	CCDC146	0.0466793	9	113146226	T	C	synonymous_variant	LOW	rs81216224
ENSSSCG00000015412	CCDC146	0.0466793	9	113148220	G	T	3_prime_UTR_variant	MODIFIER	rs196958503
ENSSSCG00000015443	DLD	0.049726	9	118436894	C	T	3_prime_UTR_variant	MODIFIER	rs55618942
ENSSSCG00000015448	NME8	0.00660624	9	119118912	T	C	synonymous_variant	LOW	rs338017759
ENSSSCG00000015815	FGFR1	0.0121307	15	55215684	A	G	5_prime_UTR_variant/non_coding_exon_variant	MODIFIER/MODIFIER	rs341056923
ENSSSCG00000015815	FGFR1	0.0121307	15	55215906	G	C	5_prime_UTR_variant/non_coding_exon_variant	MODIFIER/MODIFIER	rs705176260
ENSSSCG00000015815	FGFR1	0.0121307	15	55264282	A	G	synonymous_variant	LOW	rs346243419
ENSSSCG00000015815	FGFR1	0.0121307	15	55264309	T	C	synonymous_variant	LOW	rs327122133
ENSSSCG00000015815	FGFR1	0.0121307	15	55265295	T	C	synonymous_variant/non_coding_exon_variant	LOW/MODIFIER
ENSSSCG00000015815	FGFR1	0.0121307	15	55265301	G	A	synonymous_variant/non_coding_exon_variant	LOW/MODIFIER
ENSSSCG00000015815	FGFR1	0.0121307	15	55265834	C	A	synonymous_variant/non_coding_exon_variant	LOW/MODIFIER	rs333199306
ENSSSCG00000015815	FGFR1	0.0121307	15	55265897	G	A	synonymous_variant/non_coding_exon_variant	LOW/MODIFIER	rs80864355
ENSSSCG00000015815	FGFR1	0.0121307	15	55265903	C	G	synonymous_variant/non_coding_exon_variant	LOW/MODIFIER	rs80967242
ENSSSCG00000015815	FGFR1	0.0121307	15	55266888	C	G	synonymous_variant/non_coding_exon_variant	LOW/MODIFIER	rs333138393
ENSSSCG00000015815	FGFR1	0.0121307	15	55266897	A	G	synonymous_variant/non_coding_exon_variant	LOW/MODIFIER	rs341479666
ENSSSCG00000015815	FGFR1	0.0121307	15	55267172	A	G	synonymous_variant	LOW	rs325985516
ENSSSCG00000015815	FGFR1	0.0121307	15	55268355	C	G	3_prime_UTR_variant	MODIFIER	rs324482580
ENSSSCG00000015815	FGFR1	0.0121307	15	55268370	T	C	3_prime_UTR_variant	MODIFIER	rs334034850
ENSSSCG00000015815	FGFR1	0.0121307	15	55268438	C	T	3_prime_UTR_variant	MODIFIER	rs789401032
ENSSSCG00000015815	FGFR1	0.0121307	15	55268473	G	A	3_prime_UTR_variant	MODIFIER	rs322183583
ENSSSCG00000015846	RBPMS	0.0485447	15	62005166	T	G	synonymous_variant	LOW	rs81216221
ENSSSCG00000015846	RBPMS	0.0485447	15	62005226	T	C	synonymous_variant	LOW	rs81216220
ENSSSCG00000015846	RBPMS	0.0485447	15	62143182	C	G	5_prime_UTR_variant	MODIFIER	rs323045078
ENSSSCG00000015896	FAP	0.0475397	15	76323178	T	A	3_prime_UTR_variant	MODIFIER	rs335954440
ENSSSCG00000015947	DCAF17	0.049136	15	86948128	A	G	5_prime_UTR_variant	MODIFIER	rs333460794
ENSSSCG00000015947	DCAF17	0.049136	15	86985971	G	C	3_prime_UTR_variant	MODIFIER	rs336137195
ENSSSCG00000016027	ITGAV	0.0194384	15	101684965	G	A	synonymous_variant	LOW	rs324583338
ENSSSCG00000016027	ITGAV	0.0194384	15	101689062	G	A	synonymous_variant	LOW	rs321881519
ENSSSCG00000016027	ITGAV	0.0194384	15	101704376	G	A	missense_variant	MODERATE	rs332577843
ENSSSCG00000016027	ITGAV	0.0194384	15	101716721	G	A	synonymous_variant/non_coding_exon_variant	LOW/MODIFIER	rs320487763
ENSSSCG00000016027	ITGAV	0.0194384	15	101718022	C	G	3_prime_UTR_variant	MODIFIER	rs332098624
ENSSSCG00000016027	ITGAV	0.0194384	15	101718343	C	A	3_prime_UTR_variant	MODIFIER	rs341436866
ENSSSCG00000016027	ITGAV	0.0194384	15	101718524	C	T	3_prime_UTR_variant	MODIFIER	rs323847186
ENSSSCG00000016027	ITGAV	0.0194384	15	101718596	G	A	3_prime_UTR_variant	MODIFIER	rs334093985
ENSSSCG00000016027	ITGAV	0.0194384	15	101720035	A	C	3_prime_UTR_variant	MODIFIER	rs334603708
ENSSSCG00000016034	COL3A1	0.0359348	15	104100021	T	G	missense_variant	MODERATE
ENSSSCG00000016059	STAT4	0.0181142	15	107073961	C	T	splice_region_variant/5_prime_UTR_variant	LOW/MODIFIER
ENSSSCG00000016071		0.0226674	15	111789280	A	G	synonymous_variant	LOW	rs80877130
ENSSSCG00000016071		0.0226674	15	111811190	G	C	3_prime_UTR_variant	MODIFIER	rs328617722
ENSSSCG00000016077	HSPD1	0.0272179	15	112547659	G	C	5_prime_UTR_variant	MODIFIER	rs341630410
ENSSSCG00000016140	FZD5	0.0371333	15	122426502	C	G	synonymous_variant	LOW	rs793333328
ENSSSCG00000016140	FZD5	0.0371333	15	122426514	G	A	synonymous_variant	LOW	rs786721506
ENSSSCG00000016140	FZD5	0.0371333	15	122427270	A	C	synonymous_variant	LOW	rs788861204
ENSSSCG00000016140	FZD5	0.0371333	15	122427309	C	G	synonymous_variant	LOW
ENSSSCG00000016186		0.0203011	15	133425518	C	G	3_prime_UTR_variant	MODIFIER	rs703186985
ENSSSCG00000016186		0.0203011	15	133425597	A	C	3_prime_UTR_variant	MODIFIER	rs327838816
ENSSSCG00000016186		0.0203011	15	133426001	T	C	3_prime_UTR_variant	MODIFIER	rs327251958
ENSSSCG00000016267	ITM2C	0.0475397	15	145293368	C	G	5_prime_UTR_variant	MODIFIER	rs328479391
ENSSSCG00000016267	ITM2C	0.0475397	15	145306985	C	T	3_prime_UTR_variant	MODIFIER	rs324706467
ENSSSCG00000016397		0.0039342	15	156986439	C	T	synonymous_variant	LOW	rs340954037
ENSSSCG00000016444	TMEM176B	0.00746027	18	6653028	A	G	missense_variant	MODERATE	rs332001226
ENSSSCG00000016444	TMEM176B	0.00746027	18	6654188	G	T	synonymous_variant	LOW	rs336763214
ENSSSCG00000016522		0.0119542	18	12960416	C	G	missense_variant	MODERATE
ENSSSCG00000016522		0.0119542	18	12961504	C	T	synonymous_variant	LOW	rs707015155
ENSSSCG00000016522		0.0119542	18	12963852	C	A	synonymous_variant	LOW	rs692731613
ENSSSCG00000016522		0.0119542	18	12981450	C	T	3_prime_UTR_variant	MODIFIER	rs55618462
ENSSSCG00000016581	CALU	0.0491635	18	20911518	C	T	3_prime_UTR_variant	MODIFIER	rs336721264
ENSSSCG00000016581	CALU	0.0491635	18	20911731	C	T	3_prime_UTR_variant	MODIFIER	rs320407302
ENSSSCG00000016581	CALU	0.0491635	18	20911747	G	A	3_prime_UTR_variant	MODIFIER	rs329876005
ENSSSCG00000016581	CALU	0.0491635	18	20912185	A	G	3_prime_UTR_variant	MODIFIER	rs55618499
ENSSSCG00000016581	CALU	0.0491635	18	20945151	C	T	5_prime_UTR_variant	MODIFIER	rs340595020
ENSSSCG00000016618		0.0272179	18	27261787	T	C	3_prime_UTR_variant	MODIFIER	rs343953384
ENSSSCG00000016618		0.0272179	18	27262102	G	A	3_prime_UTR_variant	MODIFIER	rs337973157
ENSSSCG00000016618		0.0272179	18	27517652	G	A	missense_variant	MODERATE	rs320806132
ENSSSCG00000016618		0.0272179	18	27540517	A	G	missense_variant	MODERATE	rs342808732
ENSSSCG00000016745	DDX56	0.0187695	18	55611148	C	T	synonymous_variant	LOW	rs338166498
ENSSSCG00000016758	STK17A	0.046331	18	56219473	G	C	missense_variant	MODERATE	rs319054208
ENSSSCG00000016758	STK17A	0.046331	18	56242549	G	A	synonymous_variant	LOW	rs331805178
ENSSSCG00000016758	STK17A	0.046331	18	56255409	A	G	5_prime_UTR_variant	MODIFIER	rs699910699
ENSSSCG00000016872	HMGCS1	0.0487368	16	29451512	C	A	3_prime_UTR_variant	MODIFIER	rs324306573
ENSSSCG00000016872	HMGCS1	0.0487368	16	29451988	C	CTT	3_prime_UTR_variant	MODIFIER	rs696555521
ENSSSCG00000016872	HMGCS1	0.0487368	16	29452115	TA	TAA	3_prime_UTR_variant	MODIFIER	rs707752537,rs786244576
ENSSSCG00000016872	HMGCS1	0.0487368	16	29452295	A	G	3_prime_UTR_variant	MODIFIER	rs332126115
ENSSSCG00000016872	HMGCS1	0.0487368	16	29452421	GAA	GAAA	3_prime_UTR_variant	MODIFIER	rs705300516,rs792222234
ENSSSCG00000016872	HMGCS1	0.0487368	16	29452998	C	T	3_prime_UTR_variant	MODIFIER	rs346351081
ENSSSCG00000016872	HMGCS1	0.0487368	16	29453093	G	T	3_prime_UTR_variant	MODIFIER	rs322307992
ENSSSCG00000016872	HMGCS1	0.0487368	16	29453169	C	T	3_prime_UTR_variant	MODIFIER	rs81457732
ENSSSCG00000016872	HMGCS1	0.0487368	16	29453385	A	G	3_prime_UTR_variant	MODIFIER	rs342560819
ENSSSCG00000016872	HMGCS1	0.0487368	16	29453839	A	G	3_prime_UTR_variant	MODIFIER	rs318434862
ENSSSCG00000016872	HMGCS1	0.0487368	16	29453845	GTTTTTTT	GTTTTTTTT	3_prime_UTR_variant	MODIFIER
ENSSSCG00000016872	HMGCS1	0.0487368	16	29453893	A	G	3_prime_UTR_variant	MODIFIER	rs330401510
ENSSSCG00000016877		0.00909176	16	29715362	G	A	synonymous_variant	LOW	rs325257729
ENSSSCG00000016877		0.00909176	16	29718537	G	A	missense_variant	MODERATE	rs81216948
ENSSSCG00000016877		0.00909176	16	29720233	C	T	synonymous_variant	LOW	rs81216949
ENSSSCG00000016877		0.00909176	16	29732000	T	C	synonymous_variant	LOW	rs342549614
ENSSSCG00000016877		0.00909176	16	29755668	C	T	3_prime_UTR_variant	MODIFIER	rs318911026
ENSSSCG00000016971	MCCC2	0.0211505	16	51863935	T	C	missense_variant	MODERATE	rs343319085
ENSSSCG00000016971	MCCC2	0.0211505	16	51899023	G	A	synonymous_variant	LOW	rs321596785
ENSSSCG00000017204	ITGB4	0.00764386	12	5617105	G	A	synonymous_variant	LOW	rs321738082
ENSSSCG00000017204	ITGB4	0.00764386	12	5617180	T	C	synonymous_variant	LOW	rs693798706
ENSSSCG00000017204	ITGB4	0.00764386	12	5620573	A	G	synonymous_variant	LOW	rs322081974
ENSSSCG00000017204	ITGB4	0.00764386	12	5621367	T	G	synonymous_variant	LOW	rs342997658
ENSSSCG00000017204	ITGB4	0.00764386	12	5622440	G	C	synonymous_variant	LOW	rs335737118
ENSSSCG00000017204	ITGB4	0.00764386	12	5622476	G	A	synonymous_variant	LOW	rs321555408
ENSSSCG00000017227	FDXR	0.0129065	12	6362877	C	A	synonymous_variant	LOW	rs81435664
ENSSSCG00000017227	FDXR	0.0129065	12	6369619	C	T	synonymous_variant	LOW	rs323620012
ENSSSCG00000017403	STAT3	0.0241443	12	20716556	T	C	synonymous_variant	LOW	rs327803569
ENSSSCG00000017403	STAT3	0.0241443	12	20716598	G	A	synonymous_variant	LOW	rs339982430
ENSSSCG00000017415	TTC25	0.0316684	12	21078400	CT	CTT	frameshift_variant	HIGH
ENSSSCG00000017420	CNP	0.00184355	12	21048637	C	CA,T	3_prime_UTR_variant	MODIFIER
ENSSSCG00000017421		0.0158496	12	21106727	CG	C	frameshift_variant	HIGH
ENSSSCG00000017421		0.0158496	12	21106729	T	G	stop_lost	HIGH
ENSSSCG00000017448	KRT19	0.0129065	12	21537185	T	C	synonymous_variant	LOW	rs81213989
ENSSSCG00000017448	KRT19	0.0129065	12	21538716	C	T	synonymous_variant	LOW	rs55619253
ENSSSCG00000017448	KRT19	0.0129065	12	21539066	C	T	synonymous_variant	LOW	rs55618818
ENSSSCG00000017448	KRT19	0.0129065	12	21539696	A	G	synonymous_variant	LOW	rs81213992
ENSSSCG00000017448	KRT19	0.0129065	12	21540179	A	G	3_prime_UTR_variant	MODIFIER	rs333669732
ENSSSCG00000017526	COPZ2	0.0475397	12	24278004	G	C	3_prime_UTR_variant	MODIFIER	rs319192192
ENSSSCG00000017579		0.0479513	GL896296.2	16050	G	C	missense_variant	MODERATE
ENSSSCG00000017614	TRIM25	0.00815973	12	34080949	C	T	5_prime_UTR_variant	MODIFIER	rs326701201
ENSSSCG00000017614	TRIM25	0.00815973	12	34081212	T	G	synonymous_variant	LOW	rs343487286
ENSSSCG00000017614	TRIM25	0.00815973	12	34081458	A	G	synonymous_variant	LOW	rs337958996
ENSSSCG00000017727	TMEM98	0.022696	12	43758947	C	G	3_prime_UTR_variant	MODIFIER	rs346386719
ENSSSCG00000017727	TMEM98	0.022696	12	43758948	A	G	3_prime_UTR_variant	MODIFIER	rs325872555
ENSSSCG00000017727	TMEM98	0.022696	12	43758977	C	G	3_prime_UTR_variant	MODIFIER	rs339802513
ENSSSCG00000017727	TMEM98	0.022696	12	43759021	A	G	3_prime_UTR_variant	MODIFIER	rs327834541
ENSSSCG00000017727	TMEM98	0.022696	12	43759062	C	T	3_prime_UTR_variant	MODIFIER	rs335254426
ENSSSCG00000017727	TMEM98	0.022696	12	43759071	T	A	3_prime_UTR_variant	MODIFIER	rs319279809
ENSSSCG00000017727	TMEM98	0.022696	12	43759087	T	C	3_prime_UTR_variant	MODIFIER	rs330525282
ENSSSCG00000017727	TMEM98	0.022696	12	43759136	TGG	TG	3_prime_UTR_variant	MODIFIER	rs789536405
ENSSSCG00000017727	TMEM98	0.022696	12	43759141	CTTT	CTT	3_prime_UTR_variant	MODIFIER	rs791122769
ENSSSCG00000017727	TMEM98	0.022696	12	43759353	C	G	synonymous_variant	LOW	rs81215875
ENSSSCG00000017727	TMEM98	0.022696	12	43761467	C	T	synonymous_variant	LOW	rs337441444
ENSSSCG00000017727	TMEM98	0.022696	12	43767008	G	A	synonymous_variant	LOW	rs81215870
ENSSSCG00000017727	TMEM98	0.022696	12	43768970	A	G	5_prime_UTR_variant	MODIFIER	rs320867996
ENSSSCG00000017727	TMEM98	0.022696	12	43771517	C	A	5_prime_UTR_variant	MODIFIER	rs327621889
ENSSSCG00000018041	ALDH3A2	0.00738764	12	62594131	G	C	5_prime_UTR_variant	MODIFIER	rs196949112
ENSSSCG00000018041	ALDH3A2	0.00738764	12	62596325	T	C	synonymous_variant	LOW	rs326618012
ENSSSCG00000018041	ALDH3A2	0.00738764	12	62599468	T	C	synonymous_variant	LOW	rs342534937
ENSSSCG00000018041	ALDH3A2	0.00738764	12	62601953	G	A	missense_variant	MODERATE	rs322938413
ENSSSCG00000018041	ALDH3A2	0.00738764	12	62601964	G	A	missense_variant	MODERATE	rs332473804
ENSSSCG00000018041	ALDH3A2	0.00738764	12	62605067	A	G	missense_variant	MODERATE
ENSSSCG00000020706		0.0206585	13	209757474	A	G	synonymous_variant	LOW	rs345953670
ENSSSCG00000020706		0.0206585	13	209757731	C	T	missense_variant	MODERATE	rs331614993
ENSSSCG00000020706		0.0206585	13	209757747	G	A	synonymous_variant	LOW	rs81212691
ENSSSCG00000021208		0.00815973	16	29021780	G	A	3_prime_UTR_variant	MODIFIER	rs323543605
ENSSSCG00000021208		0.00815973	16	29021939	C	T	3_prime_UTR_variant	MODIFIER	rs335570719
ENSSSCG00000021208		0.00815973	16	29022134	G	A	3_prime_UTR_variant	MODIFIER	rs342746573
ENSSSCG00000021208		0.00815973	16	29022332	G	T	3_prime_UTR_variant	MODIFIER	rs322717800
ENSSSCG00000021208		0.00815973	16	29023244	T	C	missense_variant	MODERATE	rs337475535
ENSSSCG00000021208		0.00815973	16	29023398	G	A	synonymous_variant	LOW	rs339404011
ENSSSCG00000021273		0.037518	1	16316620	A	G	missense_variant	MODERATE
ENSSSCG00000021273		0.037518	1	16319603	A	C	missense_variant	MODERATE
ENSSSCG00000021273		0.037518	1	16322264	A	G	synonymous_variant	LOW
ENSSSCG00000021273		0.037518	1	16324637	A	G	synonymous_variant	LOW
ENSSSCG00000021273		0.037518	1	16328051	G	A	synonymous_variant	LOW
ENSSSCG00000021273		0.037518	1	16332478	T	G	synonymous_variant	LOW	rs343480406
ENSSSCG00000021273		0.037518	1	16332492	G	A	missense_variant	MODERATE	rs325509234
ENSSSCG00000021273		0.037518	1	16333539	A	G	synonymous_variant	LOW	rs319845826
ENSSSCG00000021273		0.037518	1	16334760	C	G	missense_variant	MODERATE	rs329272325
ENSSSCG00000021273		0.037518	1	16348438	A	G	synonymous_variant	LOW	rs340051305
ENSSSCG00000021343	ZEB2	0.0039342	15	7949002	C	T	synonymous_variant	LOW	rs330590377
ENSSSCG00000021408	TKT	0.0129065	13	38447116	T	A	5_prime_UTR_premature_start_codon_gain_variant/5_prime_UTR_variant	LOW/MODIFIER	rs327254225
ENSSSCG00000021626		0.0166362	GL894011.1	20587	A	G	synonymous_variant	LOW
ENSSSCG00000021846	EFHC2	0.0319878	X	43979714	T	C	synonymous_variant	LOW	rs339298134
ENSSSCG00000021847	SAA4	1.89727e-06	2	44058267	T	C	synonymous_variant	LOW	rs334545938
ENSSSCG00000021848		0.0486917	GL896314.1	7125	G	A	synonymous_variant	LOW
ENSSSCG00000021848		0.0486917	GL896314.1	7294	C	A	missense_variant	MODERATE
ENSSSCG00000021848		0.0486917	GL896314.1	8938	G	GC	frameshift_variant	HIGH
ENSSSCG00000021911		0.0041604	6	18284445	G	A	synonymous_variant	LOW	rs323837853
ENSSSCG00000021911		0.0041604	6	18308524	C	T	synonymous_variant	LOW
ENSSSCG00000021911		0.0041604	6	18324388	G	A	synonymous_variant	LOW
ENSSSCG00000022028		0.0475397	17	13944427	G	A	5_prime_UTR_variant	MODIFIER	rs342038147
ENSSSCG00000022028		0.0475397	17	14011951	T	C	synonymous_variant	LOW	rs339594501
ENSSSCG00000022028		0.0475397	17	14012008	A	G	synonymous_variant	LOW	rs318424868
ENSSSCG00000022126		0.0312723	JH118990.1	89563	A	G	synonymous_variant	LOW
ENSSSCG00000022126		0.0312723	JH118990.1	108342	C	T	synonymous_variant	LOW
ENSSSCG00000022126		0.0312723	JH118990.1	119350	T	C	missense_variant	MODERATE
ENSSSCG00000022196		0.0214825	12	41776797	A	C	5_prime_UTR_variant	MODIFIER
ENSSSCG00000022196		0.0214825	12	41776800	G	A	5_prime_UTR_variant	MODIFIER
ENSSSCG00000022196		0.0214825	12	41777175	A	C	synonymous_variant	LOW	rs324623950
ENSSSCG00000022196		0.0214825	12	41779863	G	A	missense_variant	MODERATE	rs318741124
ENSSSCG00000022196		0.0214825	12	41780222	C	T	synonymous_variant	LOW	rs324453887
ENSSSCG00000022196		0.0214825	12	41784415	C	T	synonymous_variant	LOW	rs321745443
ENSSSCG00000022236		0.0151964	9	7508774	T	A	missense_variant	MODERATE	rs81217276
ENSSSCG00000022236		0.0151964	9	7510867	A	G	synonymous_variant	LOW	rs55618873
ENSSSCG00000022236		0.0151964	9	7511793	T	C	3_prime_UTR_variant	MODIFIER	rs322515017
ENSSSCG00000022236		0.0151964	9	7511888	T	C	3_prime_UTR_variant	MODIFIER	rs341162809
ENSSSCG00000022270	KLF3	0.0328621	8	31525915	C	T	synonymous_variant	LOW	rs319309760
ENSSSCG00000022270	KLF3	0.0328621	8	31526086	C	G	synonymous_variant	LOW	rs329852129
ENSSSCG00000022270	KLF3	0.0328621	8	31526170	C	G	synonymous_variant	LOW	rs81399235
ENSSSCG00000022270	KLF3	0.0328621	8	31526200	A	G	synonymous_variant	LOW	rs324659229
ENSSSCG00000022270	KLF3	0.0328621	8	31535675	C	T	3_prime_UTR_variant	MODIFIER	rs345371456
ENSSSCG00000022270	KLF3	0.0328621	8	31536234	T	C	3_prime_UTR_variant	MODIFIER	rs343608160
ENSSSCG00000022270	KLF3	0.0328621	8	31536396	G	A	3_prime_UTR_variant	MODIFIER	rs328936830
ENSSSCG00000022270	KLF3	0.0328621	8	31536477	G	A	3_prime_UTR_variant	MODIFIER	rs328155786
ENSSSCG00000022270	KLF3	0.0328621	8	31536485	C	T	3_prime_UTR_variant	MODIFIER	rs337930585
ENSSSCG00000022270	KLF3	0.0328621	8	31536633	A	G	3_prime_UTR_variant	MODIFIER	rs336550565
ENSSSCG00000022270	KLF3	0.0328621	8	31536736	G	A	3_prime_UTR_variant	MODIFIER	rs320059070
ENSSSCG00000022270	KLF3	0.0328621	8	31536758	A	G	3_prime_UTR_variant	MODIFIER	rs331252858
ENSSSCG00000022270	KLF3	0.0328621	8	31537428	A	T	3_prime_UTR_variant	MODIFIER	rs340633755
ENSSSCG00000022270	KLF3	0.0328621	8	31537552	G	A	3_prime_UTR_variant	MODIFIER	rs333405146
ENSSSCG00000022270	KLF3	0.0328621	8	31537561	G	A	3_prime_UTR_variant	MODIFIER	rs344666422
ENSSSCG00000022270	KLF3	0.0328621	8	31537580	A	G	3_prime_UTR_variant	MODIFIER	rs325173475
ENSSSCG00000022270	KLF3	0.0328621	8	31537854	ATTTTTTT	ATTTTT	3_prime_UTR_variant	MODIFIER	rs705679286,rs790629774
ENSSSCG00000022270	KLF3	0.0328621	8	31537883	C	T	3_prime_UTR_variant	MODIFIER	rs338785080
ENSSSCG00000022270	KLF3	0.0328621	8	31537906	C	G	3_prime_UTR_variant	MODIFIER	rs342014116
ENSSSCG00000022270	KLF3	0.0328621	8	31538488	G	A	3_prime_UTR_variant	MODIFIER	rs319228870
ENSSSCG00000022306	ROPN1L	0.0391246	GL895898.2	158093	T	C	3_prime_UTR_variant	MODIFIER
ENSSSCG00000022317	SLC38A10	0.0230787	12	1402257	G	A	synonymous_variant	LOW	rs328829691
ENSSSCG00000022317	SLC38A10	0.0230787	12	1402303	G	A	missense_variant	MODERATE	rs340890022
ENSSSCG00000022317	SLC38A10	0.0230787	12	1403206	T	C	synonymous_variant	LOW	rs326178256
ENSSSCG00000022317	SLC38A10	0.0230787	12	1403272	C	T	synonymous_variant	LOW	rs335846208
ENSSSCG00000022317	SLC38A10	0.0230787	12	1403746	C	A	synonymous_variant	LOW	rs333287594
ENSSSCG00000022317	SLC38A10	0.0230787	12	1413230	A	G	synonymous_variant	LOW	rs81478211
ENSSSCG00000022317	SLC38A10	0.0230787	12	1418079	G	A	missense_variant	MODERATE	rs319927056
ENSSSCG00000022317	SLC38A10	0.0230787	12	1418165	A	G	synonymous_variant	LOW	rs333049785
ENSSSCG00000022317	SLC38A10	0.0230787	12	1419330	A	C	missense_variant	MODERATE	rs330803127
ENSSSCG00000022317	SLC38A10	0.0230787	12	1422998	C	T	synonymous_variant	LOW	rs336347465
ENSSSCG00000022317	SLC38A10	0.0230787	12	1423216	A	G	missense_variant	MODERATE	rs343940457
ENSSSCG00000022317	SLC38A10	0.0230787	12	1423223	T	C	synonymous_variant	LOW	rs326880950
ENSSSCG00000022317	SLC38A10	0.0230787	12	1423310	T	C	synonymous_variant	LOW	rs332699991
ENSSSCG00000022317	SLC38A10	0.0230787	12	1423364	T	C	synonymous_variant	LOW	rs327015597
ENSSSCG00000022317	SLC38A10	0.0230787	12	1423397	T	C	synonymous_variant	LOW	rs318279593
ENSSSCG00000022317	SLC38A10	0.0230787	12	1423514	C	T	synonymous_variant	LOW	rs340049876
ENSSSCG00000022317	SLC38A10	0.0230787	12	1423679	G	T	synonymous_variant	LOW	rs319414628
ENSSSCG00000022317	SLC38A10	0.0230787	12	1423867	G	A	3_prime_UTR_variant	MODIFIER	rs340643397
ENSSSCG00000022317	SLC38A10	0.0230787	12	1423942	T	C	3_prime_UTR_variant	MODIFIER	rs331807244
ENSSSCG00000022317	SLC38A10	0.0230787	12	1423977	T	G	3_prime_UTR_variant	MODIFIER	rs340815238
ENSSSCG00000022317	SLC38A10	0.0230787	12	1423994	G	A	3_prime_UTR_variant	MODIFIER	rs322517385
ENSSSCG00000022317	SLC38A10	0.0230787	12	1424089	C	T	3_prime_UTR_variant	MODIFIER	rs332640943
ENSSSCG00000022506		0.0129065	GL896433.1	8804	C	T,A	5_prime_UTR_premature_start_codon_gain_variant/5_prime_UTR_variant	LOW/MODIFIER
ENSSSCG00000022506		0.0129065	GL896433.1	8831	A	G	5_prime_UTR_variant	MODIFIER
ENSSSCG00000022506		0.0129065	GL896433.1	11359	C	T	synonymous_variant	LOW
ENSSSCG00000022506		0.0129065	GL896433.1	15777	T	C	synonymous_variant	LOW
ENSSSCG00000022516		0.049726	6	38810699	A	C	synonymous_variant	LOW
ENSSSCG00000022516		0.049726	6	38810713	T	C	synonymous_variant	LOW
ENSSSCG00000022674	DAZAP2	0.0480606	5	17366632	A	G	splice_region_variant/3_prime_UTR_variant	LOW/MODIFIER
ENSSSCG00000022674	DAZAP2	0.0480606	5	17366633	A	G	3_prime_UTR_variant	MODIFIER
ENSSSCG00000022674	DAZAP2	0.0480606	5	17366634	A	C	3_prime_UTR_variant	MODIFIER
ENSSSCG00000023053	LRP10	0.0198444	GL896267.1	50405	T	C	synonymous_variant	LOW
ENSSSCG00000023053	LRP10	0.0198444	GL896267.1	50406	AG	AGG	frameshift_variant	HIGH
ENSSSCG00000023150		0.00762504	5	24195462	G	A	synonymous_variant	LOW
ENSSSCG00000023150		0.00762504	5	24225904	G	C	intragenic_variant	MODIFIER
ENSSSCG00000023150		0.00762504	5	24248394	A	C	intragenic_variant	MODIFIER
ENSSSCG00000023150		0.00762504	5	24251582	C	T	intragenic_variant	MODIFIER
ENSSSCG00000023150		0.00762504	5	24254375	G	T	intragenic_variant	MODIFIER
ENSSSCG00000023150		0.00762504	5	24261236	A	G	intragenic_variant	MODIFIER
ENSSSCG00000023150		0.00762504	5	24279419	A	G	intragenic_variant	MODIFIER	rs690459388
ENSSSCG00000023150		0.00762504	5	24291352	A	G	synonymous_variant	LOW	rs333031511
ENSSSCG00000023150		0.00762504	5	24292589	G	A	synonymous_variant	LOW	rs329052039
ENSSSCG00000023150		0.00762504	5	24293253	A	G	synonymous_variant	LOW	rs324415331
ENSSSCG00000023150		0.00762504	5	24307442	G	A	synonymous_variant	LOW	rs340330828
ENSSSCG00000023150		0.00762504	5	24317105	C	T	intragenic_variant	MODIFIER	rs338576724
ENSSSCG00000023150		0.00762504	5	24322081	T	C	intragenic_variant	MODIFIER	rs335163246
ENSSSCG00000023150		0.00762504	5	24323114	A	G	intragenic_variant	MODIFIER	rs331335555
ENSSSCG00000023150		0.00762504	5	24325163	G	A	non_coding_exon_variant	MODIFIER	rs331262610
ENSSSCG00000023150		0.00762504	5	24326225	A	G	non_coding_exon_variant	MODIFIER	rs340113423
ENSSSCG00000023150		0.00762504	5	24326923	T	C	non_coding_exon_variant	MODIFIER
ENSSSCG00000023150		0.00762504	5	24335334	A	G	non_coding_exon_variant	MODIFIER	rs339335387
ENSSSCG00000023150		0.00762504	5	24335529	C	T	non_coding_exon_variant	MODIFIER	rs335991558
ENSSSCG00000023215	MOAB	0.024989	X	43357995	A	G	synonymous_variant	LOW	rs343346519
ENSSSCG00000023235		0.0123419	6	76716373	A	G	synonymous_variant	LOW	rs334406876
ENSSSCG00000023371	EHD2	0.0119542	6	48957055	C	T	synonymous_variant	LOW	rs335704051
ENSSSCG00000023371	EHD2	0.0119542	6	48970604	G	A	synonymous_variant	LOW	rs707868196
ENSSSCG00000023371	EHD2	0.0119542	6	48970988	A	G	3_prime_UTR_variant	MODIFIER	rs81235354
ENSSSCG00000023371	EHD2	0.0119542	6	48971065	C	T	3_prime_UTR_variant	MODIFIER	rs81235353
ENSSSCG00000023371	EHD2	0.0119542	6	48971428	T	C	3_prime_UTR_variant	MODIFIER	rs342050123
ENSSSCG00000023371	EHD2	0.0119542	6	48971639	T	G	3_prime_UTR_variant	MODIFIER	rs323299362
ENSSSCG00000023393	ZBBX	0.049726	13	114805494	TG	T	frameshift_variant	HIGH
ENSSSCG00000023522	TGM2	0.0293093	17	46609955	C	T	synonymous_variant	LOW	rs336086819
ENSSSCG00000023522	TGM2	0.0293093	17	46610042	A	G	synonymous_variant	LOW	rs326549889
ENSSSCG00000023522	TGM2	0.0293093	17	46613790	C	A	synonymous_variant	LOW	rs320669568
ENSSSCG00000023522	TGM2	0.0293093	17	46613841	C	T	synonymous_variant	LOW	rs330026095
ENSSSCG00000023522	TGM2	0.0293093	17	46614557	G	A	synonymous_variant	LOW	rs81466571
ENSSSCG00000023522	TGM2	0.0293093	17	46616531	G	T	synonymous_variant	LOW	rs329724499
ENSSSCG00000023522	TGM2	0.0293093	17	46617846	G	A	synonymous_variant	LOW	rs331717064
ENSSSCG00000023522	TGM2	0.0293093	17	46625697	G	A	missense_variant	MODERATE	rs339571402
ENSSSCG00000023522	TGM2	0.0293093	17	46626956	T	C	missense_variant	MODERATE	rs327989431
ENSSSCG00000023522	TGM2	0.0293093	17	46628092	G	A	synonymous_variant	LOW	rs329501108
ENSSSCG00000023522	TGM2	0.0293093	17	46628254	A	G	3_prime_UTR_variant	MODIFIER	rs334706953
ENSSSCG00000023522	TGM2	0.0293093	17	46628261	A	G	3_prime_UTR_variant	MODIFIER	rs343407842
ENSSSCG00000023522	TGM2	0.0293093	17	46628305	C	T	3_prime_UTR_variant	MODIFIER	rs332789799
ENSSSCG00000023522	TGM2	0.0293093	17	46628322	C	T	3_prime_UTR_variant	MODIFIER	rs344631628
ENSSSCG00000023522	TGM2	0.0293093	17	46628515	T	C	3_prime_UTR_variant	MODIFIER	rs337639363
ENSSSCG00000023522	TGM2	0.0293093	17	46628566	T	C	3_prime_UTR_variant	MODIFIER	rs343223035
ENSSSCG00000023522	TGM2	0.0293093	17	46628614	A	G	3_prime_UTR_variant	MODIFIER	rs329330354
ENSSSCG00000023522	TGM2	0.0293093	17	46628655	C	T	3_prime_UTR_variant	MODIFIER	rs319864268
ENSSSCG00000023522	TGM2	0.0293093	17	46628669	G	A	3_prime_UTR_variant	MODIFIER	rs329350168
ENSSSCG00000023522	TGM2	0.0293093	17	46628706	C	T	3_prime_UTR_variant	MODIFIER	rs338213980
ENSSSCG00000023522	TGM2	0.0293093	17	46628731	G	C	3_prime_UTR_variant	MODIFIER	rs329576792
ENSSSCG00000023522	TGM2	0.0293093	17	46629100	A	G	3_prime_UTR_variant	MODIFIER	rs344229033
ENSSSCG00000023522	TGM2	0.0293093	17	46629368	G	A	3_prime_UTR_variant	MODIFIER	rs337997880
ENSSSCG00000023522	TGM2	0.0293093	17	46629417	C	A	3_prime_UTR_variant	MODIFIER	rs343070492
ENSSSCG00000023522	TGM2	0.0293093	17	46629437	A	C	3_prime_UTR_variant	MODIFIER	rs337916959
ENSSSCG00000023522	TGM2	0.0293093	17	46629446	T	G	3_prime_UTR_variant	MODIFIER	rs320760936
ENSSSCG00000023522	TGM2	0.0293093	17	46629587	A	G	3_prime_UTR_variant	MODIFIER	rs196958102
ENSSSCG00000023522	TGM2	0.0293093	17	46629607	A	C	3_prime_UTR_variant	MODIFIER	rs196950158
ENSSSCG00000023522	TGM2	0.0293093	17	46629627	C	T	3_prime_UTR_variant	MODIFIER	rs196955361
ENSSSCG00000023522	TGM2	0.0293093	17	46629660	T	C	3_prime_UTR_variant	MODIFIER	rs331646290
ENSSSCG00000023522	TGM2	0.0293093	17	46629674	T	C	3_prime_UTR_variant	MODIFIER	rs323040225
ENSSSCG00000023522	TGM2	0.0293093	17	46629736	A	G	3_prime_UTR_variant	MODIFIER	rs196951098
ENSSSCG00000023522	TGM2	0.0293093	17	46629789	T	C	3_prime_UTR_variant	MODIFIER	rs196955546
ENSSSCG00000023522	TGM2	0.0293093	17	46629848	G	A	3_prime_UTR_variant	MODIFIER	rs196960793
ENSSSCG00000023666	CTSB	0.00964869	14	16203377	G	T	3_prime_UTR_variant	MODIFIER	rs55619059
ENSSSCG00000023666	CTSB	0.00964869	14	16203538	C	T	3_prime_UTR_variant	MODIFIER	rs55619058
ENSSSCG00000023666	CTSB	0.00964869	14	16203671	G	T	3_prime_UTR_variant	MODIFIER	rs55619057
ENSSSCG00000023666	CTSB	0.00964869	14	16206115	A	G	synonymous_variant	LOW	rs332472793
ENSSSCG00000023666	CTSB	0.00964869	14	16207463	A	G	synonymous_variant	LOW	rs321123781
ENSSSCG00000023666	CTSB	0.00964869	14	16208947	G	A	synonymous_variant	LOW	rs81210988
ENSSSCG00000023857	ARHGEF40	0.0182412	GL896343.1	4995	G	T	synonymous_variant	LOW
ENSSSCG00000023857	ARHGEF40	0.0182412	GL896343.1	4999	T	G	missense_variant	MODERATE
ENSSSCG00000023857	ARHGEF40	0.0182412	GL896343.1	7416	T	C	synonymous_variant	LOW
ENSSSCG00000023857	ARHGEF40	0.0182412	GL896343.1	19746	T	C	synonymous_variant	LOW
ENSSSCG00000023857	ARHGEF40	0.0182412	GL896343.1	21280	A	G	synonymous_variant	LOW
ENSSSCG00000024230	MYL9	0.000813102	17	45270246	C	A	synonymous_variant	LOW	rs80837229
ENSSSCG00000024230	MYL9	0.000813102	17	45270366	C	T	synonymous_variant	LOW	rs80881094
ENSSSCG00000024230	MYL9	0.000813102	17	45271377	C	T	synonymous_variant	LOW	rs330059991
ENSSSCG00000024230	MYL9	0.000813102	17	45271380	T	C	synonymous_variant	LOW	rs339412754
ENSSSCG00000024230	MYL9	0.000813102	17	45271578	A	G	3_prime_UTR_variant	MODIFIER	rs324739034
ENSSSCG00000024230	MYL9	0.000813102	17	45271626	GAAA	GAA	3_prime_UTR_variant	MODIFIER	rs690677891,rs791089161
ENSSSCG00000024230	MYL9	0.000813102	17	45271649	T	C	3_prime_UTR_variant	MODIFIER	rs330870874
ENSSSCG00000024230	MYL9	0.000813102	17	45271718	A	G	3_prime_UTR_variant	MODIFIER	rs343337997
ENSSSCG00000024230	MYL9	0.000813102	17	45271753	TGG	TGGG	3_prime_UTR_variant	MODIFIER	rs789868814
ENSSSCG00000024230	MYL9	0.000813102	17	45271823	A	G	3_prime_UTR_variant	MODIFIER	rs322563073
ENSSSCG00000024230	MYL9	0.000813102	17	45271950	G	A	3_prime_UTR_variant	MODIFIER	rs343880877
ENSSSCG00000024488		0.0100039	3	33043949	G	A	3_prime_UTR_variant	MODIFIER	rs334271293
ENSSSCG00000024488		0.0100039	3	33045082	C	T	3_prime_UTR_variant	MODIFIER	rs333853293
ENSSSCG00000024488		0.0100039	3	33045091	G	A	3_prime_UTR_variant	MODIFIER	rs346291969
ENSSSCG00000024488		0.0100039	3	33045152	C	T	3_prime_UTR_variant	MODIFIER	rs333491816
ENSSSCG00000024488		0.0100039	3	33063787	C	T	5_prime_UTR_variant	MODIFIER	rs343001001
ENSSSCG00000024621	KAT2B	0.0469452	13	7996770	A	C	synonymous_variant	LOW	rs342172499
ENSSSCG00000024621	KAT2B	0.0469452	13	8006358	G	A	synonymous_variant	LOW	rs324828567
ENSSSCG00000024623	USP25	0.00268825	13	190894043	C	T	synonymous_variant	LOW	rs336520881
ENSSSCG00000024623	USP25	0.00268825	13	190953844	A	G	synonymous_variant	LOW	rs321368478
ENSSSCG00000024623	USP25	0.00268825	13	190964988	G	A	synonymous_variant	LOW	rs328642883
ENSSSCG00000024623	USP25	0.00268825	13	190966494	G	A	synonymous_variant	LOW	rs329636135
ENSSSCG00000024623	USP25	0.00268825	13	190976277	G	GT	frameshift_variant	HIGH
ENSSSCG00000024623	USP25	0.00268825	13	190995021	A	G	synonymous_variant	LOW	rs81217196
ENSSSCG00000024623	USP25	0.00268825	13	191008645	TAA	T	3_prime_UTR_variant	MODIFIER	rs789918263
ENSSSCG00000024638		0.0188116	GL896442.1	2633	G	T	synonymous_variant	LOW
ENSSSCG00000024638		0.0188116	GL896442.1	3173	C	T	synonymous_variant	LOW
ENSSSCG00000024638		0.0188116	GL896442.1	3248	G	A	synonymous_variant	LOW
ENSSSCG00000024899	FAM101B	0.0241652	12	49516986	G	A	3_prime_UTR_variant	MODIFIER	rs319440626
ENSSSCG00000024899	FAM101B	0.0241652	12	49517048	T	C	3_prime_UTR_variant	MODIFIER	rs318396801
ENSSSCG00000024899	FAM101B	0.0241652	12	49517063	C	T	3_prime_UTR_variant	MODIFIER	rs341177700
ENSSSCG00000024899	FAM101B	0.0241652	12	49517114	A	G	3_prime_UTR_variant	MODIFIER	rs324738373
ENSSSCG00000024899	FAM101B	0.0241652	12	49517140	C	A	3_prime_UTR_variant	MODIFIER	rs336388566
ENSSSCG00000024899	FAM101B	0.0241652	12	49517158	T	C	3_prime_UTR_variant	MODIFIER	rs323592913
ENSSSCG00000024899	FAM101B	0.0241652	12	49517188	G	A	3_prime_UTR_variant	MODIFIER	rs334256772
ENSSSCG00000024899	FAM101B	0.0241652	12	49517214	G	A	3_prime_UTR_variant	MODIFIER	rs345442717
ENSSSCG00000024899	FAM101B	0.0241652	12	49517230	T	C	3_prime_UTR_variant	MODIFIER	rs325814354
ENSSSCG00000024899	FAM101B	0.0241652	12	49517235	A	G	3_prime_UTR_variant	MODIFIER	rs333597615
ENSSSCG00000024899	FAM101B	0.0241652	12	49517306	C	A	3_prime_UTR_variant	MODIFIER	rs346108815
ENSSSCG00000024899	FAM101B	0.0241652	12	49517321	C	T	3_prime_UTR_variant	MODIFIER	rs328212343
ENSSSCG00000024899	FAM101B	0.0241652	12	49518047	G	A	3_prime_UTR_variant	MODIFIER	rs324815291
ENSSSCG00000024899	FAM101B	0.0241652	12	49518125	C	T	3_prime_UTR_variant	MODIFIER	rs338340584
ENSSSCG00000024899	FAM101B	0.0241652	12	49518322	A	G	3_prime_UTR_variant	MODIFIER	rs320056419
ENSSSCG00000024899	FAM101B	0.0241652	12	49518368	G	A	3_prime_UTR_variant	MODIFIER	rs342124339
ENSSSCG00000024899	FAM101B	0.0241652	12	49518392	A	G	3_prime_UTR_variant	MODIFIER	rs330199534
ENSSSCG00000024899	FAM101B	0.0241652	12	49518637	T	C	3_prime_UTR_variant	MODIFIER	rs345482546
ENSSSCG00000024899	FAM101B	0.0241652	12	49518671	G	T	3_prime_UTR_variant	MODIFIER	rs325827934
ENSSSCG00000024899	FAM101B	0.0241652	12	49518849	T	C	3_prime_UTR_variant	MODIFIER	rs320033607
ENSSSCG00000024899	FAM101B	0.0241652	12	49519301	G	A	3_prime_UTR_variant	MODIFIER	rs344179689
ENSSSCG00000024899	FAM101B	0.0241652	12	49519329	C	T	3_prime_UTR_variant	MODIFIER	rs329222509
ENSSSCG00000024899	FAM101B	0.0241652	12	49519684	G	A	3_prime_UTR_variant	MODIFIER	rs335556583
ENSSSCG00000024899	FAM101B	0.0241652	12	49519891	T	C	synonymous_variant	LOW	rs321699187
ENSSSCG00000024899	FAM101B	0.0241652	12	49519909	G	A	synonymous_variant	LOW	rs329304754
ENSSSCG00000024899	FAM101B	0.0241652	12	49519984	T	C	synonymous_variant	LOW	rs339421370
ENSSSCG00000024899	FAM101B	0.0241652	12	49520005	A	G	synonymous_variant	LOW	rs320651519
ENSSSCG00000024917		0.00550778	2	8412734	A	G	non_coding_exon_variant	MODIFIER	rs324566300
ENSSSCG00000024917		0.00550778	2	8412773	C	T	non_coding_exon_variant	MODIFIER	rs345825391
ENSSSCG00000024917		0.00550778	2	8412804	A	G	non_coding_exon_variant	MODIFIER	rs322067848
ENSSSCG00000024982	LITAF	0.0241954	3	32320060	A	G	3_prime_UTR_variant	MODIFIER	rs334442796
ENSSSCG00000024982	LITAF	0.0241954	3	32320303	A	C	3_prime_UTR_variant	MODIFIER	rs320845237
ENSSSCG00000024982	LITAF	0.0241954	3	32320636	G	A	3_prime_UTR_variant	MODIFIER	rs336456656
ENSSSCG00000024982	LITAF	0.0241954	3	32320840	A	G	3_prime_UTR_variant	MODIFIER	rs330441159
ENSSSCG00000024982	LITAF	0.0241954	3	32325540	A	G	synonymous_variant	LOW	rs55619291
ENSSSCG00000024982	LITAF	0.0241954	3	32325627	T	C	synonymous_variant	LOW	rs345092790
ENSSSCG00000025729	IRS1	0.000424165	15	142086263	C	T	missense_variant	MODERATE	rs321298418
ENSSSCG00000025729	IRS1	0.000424165	15	142086264	G	A	synonymous_variant	LOW	rs330744829
ENSSSCG00000025729	IRS1	0.000424165	15	142086624	C	T	synonymous_variant	LOW	rs342801854
ENSSSCG00000025729	IRS1	0.000424165	15	142086696	C	T	synonymous_variant	LOW	rs318521621
ENSSSCG00000025729	IRS1	0.000424165	15	142086699	A	G	synonymous_variant	LOW	rs331306533
ENSSSCG00000025729	IRS1	0.000424165	15	142087239	G	C	synonymous_variant	LOW	rs340447199
ENSSSCG00000025729	IRS1	0.000424165	15	142087272	C	T	synonymous_variant	LOW	rs324266262
ENSSSCG00000025729	IRS1	0.000424165	15	142087380	C	T	synonymous_variant	LOW	rs334671776
ENSSSCG00000025729	IRS1	0.000424165	15	142087563	T	C	synonymous_variant	LOW	rs343450690
ENSSSCG00000025729	IRS1	0.000424165	15	142087584	G	A	synonymous_variant	LOW	rs329145224
ENSSSCG00000025729	IRS1	0.000424165	15	142087800	T	C	synonymous_variant	LOW	rs335455698
ENSSSCG00000025729	IRS1	0.000424165	15	142088202	C	T	synonymous_variant	LOW	rs338418897
ENSSSCG00000025729	IRS1	0.000424165	15	142088394	C	T	synonymous_variant	LOW	rs320418866
ENSSSCG00000025729	IRS1	0.000424165	15	142088505	G	A	synonymous_variant	LOW	rs318674624
ENSSSCG00000025729	IRS1	0.000424165	15	142088541	A	G	synonymous_variant	LOW	rs339845716
ENSSSCG00000025729	IRS1	0.000424165	15	142088880	A	G	synonymous_variant	LOW	rs333996526
ENSSSCG00000025729	IRS1	0.000424165	15	142089043	G	A	missense_variant	MODERATE	rs344459225
ENSSSCG00000025729	IRS1	0.000424165	15	142089045	G	C	missense_variant	MODERATE	rs326447787
ENSSSCG00000025729	IRS1	0.000424165	15	142089126	C	T	synonymous_variant	LOW	rs337744623
ENSSSCG00000025729	IRS1	0.000424165	15	142089336	C	T	synonymous_variant	LOW	rs345336884
ENSSSCG00000025729	IRS1	0.000424165	15	142089406	C	T	missense_variant	MODERATE	rs81317097
ENSSSCG00000025729	IRS1	0.000424165	15	142089615	T	C	synonymous_variant	LOW	rs337433485
ENSSSCG00000025729	IRS1	0.000424165	15	142089650	A	C	missense_variant	MODERATE	rs330295321
ENSSSCG00000025729	IRS1	0.000424165	15	142089799	G	A	missense_variant	MODERATE	rs331161179
ENSSSCG00000026108	CDC42EP1	0.0242437	5	7803069	C	T	3_prime_UTR_variant	MODIFIER	rs320027612
ENSSSCG00000026108	CDC42EP1	0.0242437	5	7803105	T	C	3_prime_UTR_variant	MODIFIER	rs321755300
ENSSSCG00000026108	CDC42EP1	0.0242437	5	7803249	G	T	3_prime_UTR_variant	MODIFIER	rs340976230
ENSSSCG00000026108	CDC42EP1	0.0242437	5	7803343	G	A	3_prime_UTR_variant	MODIFIER	rs323092058
ENSSSCG00000026108	CDC42EP1	0.0242437	5	7803365	A	G	3_prime_UTR_variant	MODIFIER	rs345627560
ENSSSCG00000026108	CDC42EP1	0.0242437	5	7805659	C	T	synonymous_variant	LOW	rs322852158
ENSSSCG00000026108	CDC42EP1	0.0242437	5	7805700	T	C	missense_variant	MODERATE	rs332244617
ENSSSCG00000026108	CDC42EP1	0.0242437	5	7806162	T	C	5_prime_UTR_variant	MODIFIER	rs333122512
ENSSSCG00000026108	CDC42EP1	0.0242437	5	7806174	C	A	5_prime_UTR_variant	MODIFIER	rs328678565
ENSSSCG00000026780		0.0184145	2	94210640	T	C	3_prime_UTR_variant	MODIFIER	rs345788098
ENSSSCG00000026819		0.0263851	14	59336316	C	G	5_prime_UTR_variant	MODIFIER	rs80856146
ENSSSCG00000026819		0.0263851	14	59338911	G	A	missense_variant	MODERATE	rs697850634
ENSSSCG00000026819		0.0263851	14	59338955	C	T	synonymous_variant	LOW	rs342347771
ENSSSCG00000026819		0.0263851	14	59435499	A	G	missense_variant	MODERATE
ENSSSCG00000026850		0.0214825	14	95197319	G	A	5_prime_UTR_variant	MODIFIER
ENSSSCG00000026850		0.0214825	14	95213678	A	C	3_prime_UTR_variant	MODIFIER
ENSSSCG00000026955	ACER2	0.03744	1	227036176	A	T	3_prime_UTR_variant	MODIFIER	rs340878925
ENSSSCG00000026955	ACER2	0.03744	1	227036268	T	C	3_prime_UTR_variant	MODIFIER	rs323206381
ENSSSCG00000026955	ACER2	0.03744	1	227036366	G	A	3_prime_UTR_variant	MODIFIER	rs332717705
ENSSSCG00000026955	ACER2	0.03744	1	227036891	C	T	3_prime_UTR_variant	MODIFIER	rs345348799
ENSSSCG00000026955	ACER2	0.03744	1	227036950	A	T	3_prime_UTR_variant	MODIFIER	rs327840862
ENSSSCG00000026955	ACER2	0.03744	1	227037005	C	T	3_prime_UTR_variant	MODIFIER	rs325351219
ENSSSCG00000026955	ACER2	0.03744	1	227037043	ATT	ATTT	3_prime_UTR_variant	MODIFIER	rs694806526,rs786392782
ENSSSCG00000026955	ACER2	0.03744	1	227037077	G	A	3_prime_UTR_variant	MODIFIER	rs338142918
ENSSSCG00000026955	ACER2	0.03744	1	227037134	T	A	3_prime_UTR_variant	MODIFIER	rs321451732
ENSSSCG00000026955	ACER2	0.03744	1	227037157	C	T	3_prime_UTR_variant	MODIFIER	rs331930735
ENSSSCG00000026955	ACER2	0.03744	1	227037190	A	G	3_prime_UTR_variant	MODIFIER	rs319097440
ENSSSCG00000026955	ACER2	0.03744	1	227037208	C	G	3_prime_UTR_variant	MODIFIER	rs332957815
ENSSSCG00000026955	ACER2	0.03744	1	227037457	A	G	3_prime_UTR_variant	MODIFIER	rs323055177
ENSSSCG00000026955	ACER2	0.03744	1	227037839	C	G	3_prime_UTR_variant	MODIFIER	rs324655144
ENSSSCG00000026955	ACER2	0.03744	1	227037851	G	A	3_prime_UTR_variant	MODIFIER	rs334203848
ENSSSCG00000026955	ACER2	0.03744	1	227037989	G	A	3_prime_UTR_variant	MODIFIER	rs342271060
ENSSSCG00000026955	ACER2	0.03744	1	227038048	C	T	3_prime_UTR_variant	MODIFIER	rs325242915
ENSSSCG00000026955	ACER2	0.03744	1	227038368	A	G	3_prime_UTR_variant	MODIFIER	rs344684285
ENSSSCG00000026955	ACER2	0.03744	1	227038413	A	G	3_prime_UTR_variant	MODIFIER	rs326690625
ENSSSCG00000026955	ACER2	0.03744	1	227038594	A	C	3_prime_UTR_variant	MODIFIER	rs337826911
ENSSSCG00000026955	ACER2	0.03744	1	227038598	G	A	3_prime_UTR_variant	MODIFIER	rs692855875
ENSSSCG00000026955	ACER2	0.03744	1	227038698	A	G	3_prime_UTR_variant	MODIFIER	rs318935970
ENSSSCG00000026955	ACER2	0.03744	1	227038714	A	G	3_prime_UTR_variant	MODIFIER	rs333023068
ENSSSCG00000026955	ACER2	0.03744	1	227038728	T	C	3_prime_UTR_variant	MODIFIER	rs337948077
ENSSSCG00000026955	ACER2	0.03744	1	227038907	A	G	3_prime_UTR_variant	MODIFIER	rs319608917
ENSSSCG00000026955	ACER2	0.03744	1	227039008	G	A	3_prime_UTR_variant	MODIFIER	rs329171694
ENSSSCG00000026955	ACER2	0.03744	1	227039044	G	A	3_prime_UTR_variant	MODIFIER	rs341053574
ENSSSCG00000026955	ACER2	0.03744	1	227039371	T	C	3_prime_UTR_variant	MODIFIER	rs330026456
ENSSSCG00000026955	ACER2	0.03744	1	227039440	G	T	3_prime_UTR_variant	MODIFIER	rs324541068
ENSSSCG00000026955	ACER2	0.03744	1	227039472	C	T	3_prime_UTR_variant	MODIFIER	rs334004125
ENSSSCG00000026955	ACER2	0.03744	1	227039597	T	C	3_prime_UTR_variant	MODIFIER	rs321743353
ENSSSCG00000026955	ACER2	0.03744	1	227039605	G	A	3_prime_UTR_variant	MODIFIER	rs334739621
ENSSSCG00000026955	ACER2	0.03744	1	227039769	T	G	synonymous_variant	LOW	rs326759746
ENSSSCG00000026955	ACER2	0.03744	1	227039802	A	G	synonymous_variant	LOW	rs333183062
ENSSSCG00000026955	ACER2	0.03744	1	227039898	G	A	synonymous_variant	LOW	rs328515083
ENSSSCG00000026955	ACER2	0.03744	1	227054292	G	A	synonymous_variant	LOW	rs341978308
ENSSSCG00000027196	GIMAP6	0.000596319	18	6630314	C	A	3_prime_UTR_variant	MODIFIER	rs339752062
ENSSSCG00000027196	GIMAP6	0.000596319	18	6630495	A	C	3_prime_UTR_variant	MODIFIER	rs326976040
ENSSSCG00000027196	GIMAP6	0.000596319	18	6630514	C	A	3_prime_UTR_variant	MODIFIER	rs341050410
ENSSSCG00000027196	GIMAP6	0.000596319	18	6630787	C	T	3_prime_UTR_variant	MODIFIER	rs337549808
ENSSSCG00000027196	GIMAP6	0.000596319	18	6630799	G	A	3_prime_UTR_variant	MODIFIER	rs328975910
ENSSSCG00000027196	GIMAP6	0.000596319	18	6630847	G	A	3_prime_UTR_variant	MODIFIER	rs320279487
ENSSSCG00000027196	GIMAP6	0.000596319	18	6630873	A	G	stop_lost	HIGH	rs339897668
ENSSSCG00000027196	GIMAP6	0.000596319	18	6630889	G	T	synonymous_variant	LOW	rs323287402
ENSSSCG00000027196	GIMAP6	0.000596319	18	6630997	A	G	synonymous_variant	LOW	rs335229594
ENSSSCG00000027196	GIMAP6	0.000596319	18	6631129	C	T	synonymous_variant	LOW	rs342122032
ENSSSCG00000027196	GIMAP6	0.000596319	18	6631265	G	A	missense_variant	MODERATE	rs333836893
ENSSSCG00000027196	GIMAP6	0.000596319	18	6631285	G	A	synonymous_variant	LOW	rs328462008
ENSSSCG00000027196	GIMAP6	0.000596319	18	6631357	T	C	synonymous_variant	LOW	rs335691693
ENSSSCG00000027196	GIMAP6	0.000596319	18	6635631	T	G	missense_variant	MODERATE	rs328287143
ENSSSCG00000027422		0.0263851	3	97832927	C	T	synonymous_variant	LOW
ENSSSCG00000027525	DHCR24	0.0220971	6	145547730	C	G	5_prime_UTR_variant	MODIFIER	rs340609892
ENSSSCG00000027525	DHCR24	0.0220971	6	145547752	T	C	5_prime_UTR_variant	MODIFIER	rs324197456
ENSSSCG00000027525	DHCR24	0.0220971	6	145562162	C	T	synonymous_variant	LOW	rs341393516
ENSSSCG00000027525	DHCR24	0.0220971	6	145562268	T	C	missense_variant	MODERATE	rs326715261
ENSSSCG00000027525	DHCR24	0.0220971	6	145566204	T	G	synonymous_variant	LOW	rs342784857
ENSSSCG00000027525	DHCR24	0.0220971	6	145580312	C	T	3_prime_UTR_variant	MODIFIER	rs324381942
ENSSSCG00000027525	DHCR24	0.0220971	6	145580694	C	T	3_prime_UTR_variant	MODIFIER	rs323884480
ENSSSCG00000027525	DHCR24	0.0220971	6	145580916	G	A	3_prime_UTR_variant	MODIFIER	rs325619797
ENSSSCG00000027525	DHCR24	0.0220971	6	145581237	C	CA	3_prime_UTR_variant	MODIFIER	rs693123639
ENSSSCG00000027525	DHCR24	0.0220971	6	145581518	A	G	3_prime_UTR_variant	MODIFIER	rs337998363
ENSSSCG00000027525	DHCR24	0.0220971	6	145581570	G	A	3_prime_UTR_variant	MODIFIER	rs319106129
ENSSSCG00000027525	DHCR24	0.0220971	6	145581785	C	T	3_prime_UTR_variant	MODIFIER	rs322814552
ENSSSCG00000027525	DHCR24	0.0220971	6	145581864	G	A	3_prime_UTR_variant	MODIFIER	rs334158366
ENSSSCG00000027525	DHCR24	0.0220971	6	145581907	G	A	3_prime_UTR_variant	MODIFIER	rs322132319
ENSSSCG00000027525	DHCR24	0.0220971	6	145581944	A	G	3_prime_UTR_variant	MODIFIER	rs333591293
ENSSSCG00000027525	DHCR24	0.0220971	6	145582020	T	C	3_prime_UTR_variant	MODIFIER	rs346099351
ENSSSCG00000027629	CDIPT	0.0203739	3	18498292	C	T	5_prime_UTR_variant	MODIFIER	rs319113293
ENSSSCG00000027629	CDIPT	0.0203739	3	18498344	C	T	5_prime_UTR_variant	MODIFIER	rs341880431
ENSSSCG00000027629	CDIPT	0.0203739	3	18498446	G	A	5_prime_UTR_variant	MODIFIER	rs322882912
ENSSSCG00000027629	CDIPT	0.0203739	3	18498590	A	G	5_prime_UTR_variant	MODIFIER	rs342536389
ENSSSCG00000027629	CDIPT	0.0203739	3	18498671	A	G	5_prime_UTR_variant	MODIFIER	rs326471232
ENSSSCG00000027629	CDIPT	0.0203739	3	18498709	A	G	5_prime_UTR_variant	MODIFIER	rs344656649
ENSSSCG00000027629	CDIPT	0.0203739	3	18498736	G	A	5_prime_UTR_variant	MODIFIER	rs327486089
ENSSSCG00000027629	CDIPT	0.0203739	3	18498771	G	T	5_prime_UTR_variant	MODIFIER	rs336362294
ENSSSCG00000027629	CDIPT	0.0203739	3	18498815	G	A	5_prime_UTR_variant	MODIFIER	rs55618307
ENSSSCG00000027629	CDIPT	0.0203739	3	18498834	A	G	missense_variant	MODERATE	rs81508916
ENSSSCG00000027629	CDIPT	0.0203739	3	18501984	T	C	3_prime_UTR_variant	MODIFIER	rs342329918
ENSSSCG00000027629	CDIPT	0.0203739	3	18502030	C	T	3_prime_UTR_variant	MODIFIER	rs325267425
ENSSSCG00000027629	CDIPT	0.0203739	3	18502079	A	G	3_prime_UTR_variant	MODIFIER	rs331682924
ENSSSCG00000027629	CDIPT	0.0203739	3	18502357	C	T	3_prime_UTR_variant	MODIFIER	rs326904754
ENSSSCG00000027629	CDIPT	0.0203739	3	18502391	C	T	3_prime_UTR_variant	MODIFIER	rs335936765
ENSSSCG00000027629	CDIPT	0.0203739	3	18502442	C	T	3_prime_UTR_variant	MODIFIER	rs342381770
ENSSSCG00000027629	CDIPT	0.0203739	3	18502444	G	T	3_prime_UTR_variant	MODIFIER	rs327988361
ENSSSCG00000027629	CDIPT	0.0203739	3	18502495	C	T	3_prime_UTR_variant	MODIFIER	rs319403431
ENSSSCG00000027634		0.0466453	13	78326969	C	T	5_prime_UTR_premature_start_codon_gain_variant/5_prime_UTR_variant	LOW/MODIFIER	rs318884545
ENSSSCG00000027658		0.0198444	14	78400407	A	T	missense_variant	MODERATE
ENSSSCG00000027658		0.0198444	14	78440928	T	C	synonymous_variant	LOW	rs320803415
ENSSSCG00000028326		0.00183156	GL892233.1	867	G	A	missense_variant	MODERATE
ENSSSCG00000028326		0.00183156	GL892233.1	1143	T	C	synonymous_variant	LOW
ENSSSCG00000028326		0.00183156	GL892233.1	1200	C	T	synonymous_variant	LOW
ENSSSCG00000028326		0.00183156	GL892233.1	1206	T	C	synonymous_variant	LOW
ENSSSCG00000028326		0.00183156	GL892233.1	1263	C	T	synonymous_variant	LOW
ENSSSCG00000028326		0.00183156	GL892233.1	1278	T	C	synonymous_variant	LOW
ENSSSCG00000028326		0.00183156	GL892233.1	1293	G	A	synonymous_variant	LOW
ENSSSCG00000028326		0.00183156	GL892233.1	1316	G	A	stop_gained	HIGH
ENSSSCG00000028326		0.00183156	GL892233.1	1390	G	A	3_prime_UTR_variant	MODIFIER
ENSSSCG00000028503		5.11394e-06	2	42072934	T	C	5_prime_UTR_variant	MODIFIER	rs333613955
ENSSSCG00000028612	PTPRS	0.0359348	2	74410520	A	G	synonymous_variant	LOW
ENSSSCG00000028612	PTPRS	0.0359348	2	74416386	G	C	synonymous_variant	LOW
ENSSSCG00000028784	C7H6orf12	0.0041604	7	25163268	A	G	synonymous_variant	LOW
ENSSSCG00000028784	C7H6orf12	0.0041604	7	25165042	G	A	synonymous_variant	LOW	rs705221100
ENSSSCG00000028784	C7H6orf12	0.0041604	7	25165090	T	C	synonymous_variant	LOW	rs691010582
ENSSSCG00000028784	C7H6orf12	0.0041604	7	25165227	A	G	missense_variant	MODERATE
ENSSSCG00000028784	C7H6orf12	0.0041604	7	25165393	A	G	synonymous_variant	LOW
ENSSSCG00000028784	C7H6orf12	0.0041604	7	25165762	C	T	3_prime_UTR_variant	MODIFIER
ENSSSCG00000028912		0.0272179	13	23924473	G	T	5_prime_UTR_variant	MODIFIER	rs333128125
ENSSSCG00000028912		0.0272179	13	23924694	T	C	synonymous_variant	LOW	rs338065983
ENSSSCG00000028912		0.0272179	13	23924865	G	A	synonymous_variant	LOW	rs336312233
ENSSSCG00000028912		0.0272179	13	23925408	C	T	synonymous_variant	LOW	rs331822700
ENSSSCG00000028912		0.0272179	13	23925411	G	A	synonymous_variant	LOW	rs344001785
ENSSSCG00000028912		0.0272179	13	23925766	T	C	missense_variant	MODERATE	rs323840169
ENSSSCG00000028912		0.0272179	13	23925768	G	A	synonymous_variant	LOW	rs334221951
ENSSSCG00000028912		0.0272179	13	23925780	T	C	synonymous_variant	LOW	rs343087542
ENSSSCG00000028912		0.0272179	13	23925888	G	A	synonymous_variant	LOW	rs334923441
ENSSSCG00000028912		0.0272179	13	23925897	C	T	synonymous_variant	LOW	rs343786028
ENSSSCG00000028912		0.0272179	13	23926019	T	C	missense_variant	MODERATE	rs337337443
ENSSSCG00000028912		0.0272179	13	23926053	A	G	synonymous_variant	LOW	rs344000139
ENSSSCG00000028912		0.0272179	13	23926104	G	A	synonymous_variant	LOW	rs318981537
ENSSSCG00000028912		0.0272179	13	23926380	A	G	synonymous_variant	LOW	rs331894384
ENSSSCG00000028912		0.0272179	13	23926413	T	C	synonymous_variant	LOW	rs340677345
ENSSSCG00000028912		0.0272179	13	23926482	T	C	synonymous_variant	LOW	rs319677428
ENSSSCG00000028912		0.0272179	13	23945624	C	T	synonymous_variant	LOW	rs320394892
ENSSSCG00000029230	ECM1	0.0272179	4	107906636	C	T	synonymous_variant	LOW	rs329975666
ENSSSCG00000029270	SMIM19	0.0318839	17	12812980	A	G	3_prime_UTR_variant	MODIFIER	rs322652730
ENSSSCG00000029270	SMIM19	0.0318839	17	12813035	C	T	3_prime_UTR_variant	MODIFIER	rs332098886
ENSSSCG00000029270	SMIM19	0.0318839	17	12814225	C	G	3_prime_UTR_variant	MODIFIER	rs334300789
ENSSSCG00000029270	SMIM19	0.0318839	17	12814359	A	G	3_prime_UTR_variant	MODIFIER	rs80857711
ENSSSCG00000029270	SMIM19	0.0318839	17	12814862	C	T	3_prime_UTR_variant	MODIFIER	rs326733835
ENSSSCG00000029270	SMIM19	0.0318839	17	12814890	C	T	3_prime_UTR_variant	MODIFIER	rs335965494
ENSSSCG00000029270	SMIM19	0.0318839	17	12815101	G	A	3_prime_UTR_variant	MODIFIER	rs327730835
ENSSSCG00000029270	SMIM19	0.0318839	17	12823876	G	A	synonymous_variant	LOW	rs80964179
ENSSSCG00000029270	SMIM19	0.0318839	17	12823888	G	A	synonymous_variant	LOW	rs80916425
ENSSSCG00000029304	STEAP3	0.0319764	15	28447255	C	G	missense_variant	MODERATE	rs329942795
ENSSSCG00000029304	STEAP3	0.0319764	15	28465543	C	T	synonymous_variant	LOW	rs196960649
ENSSSCG00000029304	STEAP3	0.0319764	15	28465605	C	T	3_prime_UTR_variant	MODIFIER	rs196953088
ENSSSCG00000029304	STEAP3	0.0319764	15	28466003	A	G	3_prime_UTR_variant	MODIFIER	rs344805774
ENSSSCG00000029304	STEAP3	0.0319764	15	28466370	T	C	3_prime_UTR_variant	MODIFIER	rs344102745
ENSSSCG00000029304	STEAP3	0.0319764	15	28466665	G	A	3_prime_UTR_variant	MODIFIER	rs329382789
ENSSSCG00000029304	STEAP3	0.0319764	15	28466709	C	T	3_prime_UTR_variant	MODIFIER	rs340371418
ENSSSCG00000029304	STEAP3	0.0319764	15	28466735	T	C	3_prime_UTR_variant	MODIFIER	rs333887466
ENSSSCG00000029304	STEAP3	0.0319764	15	28467128	A	G	3_prime_UTR_variant	MODIFIER	rs81323294
ENSSSCG00000029304	STEAP3	0.0319764	15	28467542	G	A	3_prime_UTR_variant	MODIFIER	rs320820142
ENSSSCG00000029304	STEAP3	0.0319764	15	28467550	G	C	3_prime_UTR_variant	MODIFIER	rs332015800
ENSSSCG00000029304	STEAP3	0.0319764	15	28467763	T	C	3_prime_UTR_variant	MODIFIER	rs332398666
ENSSSCG00000029304	STEAP3	0.0319764	15	28467871	ACC	ACCC	3_prime_UTR_variant	MODIFIER	rs713009898,rs786471263
ENSSSCG00000029474	AVEN	0.0439137	GL895866.1	14095	AGGGG	AGGGGG	frameshift_variant	HIGH
ENSSSCG00000029474	AVEN	0.0439137	GL895866.1	23465	C	T	synonymous_variant	LOW
ENSSSCG00000029474	AVEN	0.0439137	GL895866.1	23519	C	T	synonymous_variant	LOW
ENSSSCG00000029475		0.038439	12	34137710	T	C	synonymous_variant	LOW	rs335806792
ENSSSCG00000029475		0.038439	12	34137818	A	G	synonymous_variant	LOW	rs322959995
ENSSSCG00000029475		0.038439	12	34138097	C	T	synonymous_variant	LOW	rs332490947
ENSSSCG00000029521	CD82	0.0291856	2	19263438	T	C	3_prime_UTR_variant	MODIFIER
ENSSSCG00000029900	DMPK	0.0303325	GL896302.1	115424	G	A	synonymous_variant	LOW
ENSSSCG00000030241	TSC22D3	0.00660624	X	102614744	G	T	splice_region_variant/5_prime_UTR_variant	LOW/MODIFIER
ENSSSCG00000030416		0.0340939	GL892871.2	28555	T	C	synonymous_variant	LOW
ENSSSCG00000030416		0.0340939	GL892871.2	31585	G	A	synonymous_variant	LOW
ENSSSCG00000030611		0.0198444	5	62801021	A	T	synonymous_variant	LOW	rs81216090
ENSSSCG00000030611		0.0198444	5	62801168	T	G	3_prime_UTR_variant	MODIFIER	rs81384409
ENSSSCG00000030645	ACSL5	0.0367338	14	133739004	C	T	synonymous_variant	LOW	rs713220993
ENSSSCG00000030645	ACSL5	0.0367338	14	133740424	C	T	synonymous_variant	LOW	rs711270798
ENSSSCG00000030645	ACSL5	0.0367338	14	133750205	C	T	synonymous_variant	LOW
ENSSSCG00000030645	ACSL5	0.0367338	14	133750207	G	A	synonymous_variant	LOW
ENSSSCG00000030645	ACSL5	0.0367338	14	133751272	TCC	TC	3_prime_UTR_variant	MODIFIER	rs704767036,rs789999991
ENSSSCG00000030708	DAG1	0.00964869	JH118489.1	81355	C	T	missense_variant	MODERATE
ENSSSCG00000030708	DAG1	0.00964869	JH118489.1	94939	A	G	missense_variant	MODERATE
ENSSSCG00000030708	DAG1	0.00964869	JH118489.1	95775	C	A,G	missense_variant	MODERATE
ENSSSCG00000030708	DAG1	0.00964869	JH118489.1	96055	T	C	synonymous_variant	LOW
ENSSSCG00000030900	LDLR	0.00183156	2	70193425	C	T	missense_variant	MODERATE
